# Supplementary material for: Multi-Omics Analysis Demonstrates the Critical Role of Non-Ethanolic Components of Alcoholic Beverages in the Host Microbiome and Metabolome: A Human- and Animal-Based Study
Source: Microorganisms. 2023 Jun 5;11(6):1501. doi: 10.3390/microorganisms11061501 (PMC10301968; doi:10.3390/microorganisms11061501)
Supplement: Supplementary file 1 [file microorganisms-11-01501-s001.zip]

Archive with 10 entries (10 files):
- microorganisms-2345143-supplementary.docx
- Table S1_Details about the volunteers.xlsx
- Table S2_Partial sequences of 16S ribosomal RNA gene of uncultured bacteria submitted in NCBI.docx
- Table S3_Effect of alcoholic beverages on gut microbial profiles of human cohorts (1% abundance).xlsx
- Table S4_Altered microbial species detected in the human study (LeFSE).xlsx
- Table S5_Significantly altered microbial species in mice .xlsx
- Table S6_Effect of alcoholic beverages on mice fecal  metabolites.xlsx
- Table S7_Effect of alcoholic beverages on mice blood  metabolites.xlsx
- Table S8_Chemical profiles of the whisky samples studied in the work.xlsx
- TableS9_Effect of arabitol and ethanal on gut microbiome on the mice gut microbiome.xlsx
