# Supplementary material for: Multi-Omics Analysis Demonstrates the Critical Role of Non-Ethanolic Components of Alcoholic Beverages in the Host Microbiome and Metabolome: A Human- and Animal-Based Study
Source: Microorganisms. 2023 Jun 5;11(6):1501. doi: 10.3390/microorganisms11061501 (PMC10301968; doi:10.3390/microorganisms11061501)
Supplement: Supplementary file 1 [file microorganisms-11-01501-s001.zip › Table S1_Details about the volunteers.xlsx]

## Sheet: Sheet2
Table S1: Details about the volunteers
Type of drinks (alcohol content)	Sample id	Age (years)	Amount of alcohol drinking (dilution with water)	Frequency of drinking	Duration of alcohol intake (years)	Smoking	Diet	Freequency of non.veg food	Most common food	Smoked food	Fermented food	Milk/Milk based food products (other than curd)	Mode of birth	Weight (kg)	Height (ft)	Ethnicity	Gender	Blood_group	History of bowel diseases	Health status
Non-Alcoholic	C1	47	Not Applicable	Not Applicable	Not Applicable	No	Non vegetarian	Daily	Rice, Fish	No	No	No	Normal	61	5.7	South Asian	Male	A+	No	No complications
	C2	49	Not Applicable	Not Applicable	Not Applicable	No	Non vegetarian	Daily	Rice, Fish	No	No	Milk	Normal	67	5.3	South Asian	Male	A+	NO	No complications
	C3	45	Not Applicable	Not Applicable	Not Applicable	No	Non vegetarian	Daily	Rice, Fish	No	Curd	Milk	Normal	65	5.5	South Asian	Male	A+	No	No complications
	C4	44	Not Applicable	Not Applicable	Not Applicable	No	Non vegetarian	Daily	Rice, Fish	No	No	No	Normal	67	5.6	South Asian	Male	A+	No	No complications
	C5	15	Not Applicable	Not Applicable	Not Applicable	No	Non vegetarian	Daily	Rice, Fish	No	No	Milk	Normal	55	5.4	South Asian	Male	O+	No	No complications
	C6	41	Not Applicable	Not Applicable	Not Applicable	No	Non vegetarian	Daily	Rice, Fish	No	Curd	Milk	Normal	69	5.8	South Asian	Male	A+	No	No complications
	C7	43	Not Applicable	Not Applicable	Not Applicable	No	Non vegetarian	Daily	Rice, Fish	No	No	No	Normal	73	5.7	South Asian	Male	B+	No	No complications
	C8	35	Not Applicable	Not Applicable	Not Applicable	No	Non vegetarian	5 days in a week	Rice, Fish	No	No	No	Normal	85	5.8	South Asian	Male	A+	No	No complications
Whisky group1 (42.8%)	M1	37	800-1000ml (60%)	Daily	12 to 13	yes	Non vegetarian	Daily	Rice, Fish	No	No	No	Normal	71	5.7	South Asian	Male	O+	No	No complications
	M2	37	800 ml (60%)	Daily	18	No	Non vegetarian	Daily	Rice, Fish	No	Curd (once in a week)	No	Normal	69	5.5	South Asian	Male	O+	No	No complications
	M3	46	800-1000ml (30%)	Daily	20 to 22	yes	Non vegetarian	Daily	Rice, Fish	No	No	No	Normal	61	5.6	South Asian	Male	O+	No	No complications
	M4	41	800-1000ml (30-40% )	Daily	17	No	Non vegetarian	Daily	Rice, Fish	No	Curd (once in a week)	No	Normal	69	5.7	South Asian	Male	O+	No	No complications
	M5	45	400-600ml (70%)	4-5 days in a week	20	No	Non vegetarian	Daily	Rice, Fish	No	Curd (twice in a week)	No	Normal	75	5.6	South Asian	Male	O+	No	No complications
	M6	45	200ml (70%)	4-5 days in a week	22	yes	Non vegetarian	Daily	Rice, Fish	No	Curd (twice in a week)	No	Normal	85	5.6	South Asian	Male	A+	No	No complications
	M7	45	400ml (70%)	4-5 days in a week	22	yes	Non vegetarian	Daily	Rice, Fish	No	Curd (once in a week)	No	Normal	77	5.8	South Asian	Male	A+	No	No complications
Whisky group2 (42.8%)	OB1	31	400 ml (50%)	Daily	15	yes	Non vegetarian	Daily	Rice, Fish	No	Curd (once in a week)	No	Normal	59	5.6	South Asian	Male	A+	No	No complications
	OB2	30	400 ml (50%)	Daily	15	yes	Non vegetarian	Daily	Rice, Fish	No	No	No	Normal	57	5.5	South Asian	Male	A+	No	No complications
	OB3	31	400 ml (60%)	Daily	15 to16	yes	Non vegetarian	Daily	Rice, Fish	No	Curd (twice in a week)	No	Normal	65	5.7	South Asian	Male	NA	No	No complications
	OB4	32	400ml (50%)	Daily	15	yes	Non vegetarian	Daily	Rice, Fish	No	Curd (once in a week)	No	Normal	77	5.7	South Asian	Male	A+	No	No complications
	OB5	30	400 ml (50%)	Daily	15	yes	Non vegetarian	Daily	Rice, Fish	No	Curd	Milk	Normal	70	5.5	South Asian	Male	O+	No	No complications
Whisky group3 (42.8%)	R1	45	1000ml (60%)	Daily	20	yes	Non vegetarian	Daily	Rice, Fish	No	No	No	Normal	77	5.8	South Asian	Male	A+	No	No complications
	R2	33	1000ml (40%)	Daily	18	yes	Non vegetarian	Daily	Rice, Fish	No	No	No	Normal	75	5.5	South Asian	Male	A+	No	No complications
	R3	46	500-700ml (70%)	Daily	18	yes	Non vegetarian	Daily	Rice, Chicken	No	No	No	Normal	59	5.3	South Asian	Male	O+	No	No complications
Local Rice Beer (7.97%)	Rb1	36	800ml (30%)	Daily	15	yes	Non vegetarian	Daily	Rice, Fish	No	Curd	No	Normal	75	5.8	South Asian	Male	NA	No	No complications
	Rb2	36	500ml (No water)	Daily	13	yes	Non vegetarian	Daily	Rice, Fish	Yes	Curd	No	Normal	59	5.5	South Asian	Male	A+	No	No complications
	Rb3	35	300ml (80-90%)	Daily	12	yes	Non vegetarian	Daily	Rice,Fish	Yes	No	No	Normal	61	5.4	South Asian	Male	A+	No	No complications
