# Supplementary material for: Multi-Omics Analysis Demonstrates the Critical Role of Non-Ethanolic Components of Alcoholic Beverages in the Host Microbiome and Metabolome: A Human- and Animal-Based Study
Source: Microorganisms. 2023 Jun 5;11(6):1501. doi: 10.3390/microorganisms11061501 (PMC10301968; doi:10.3390/microorganisms11061501)
Supplement: Supplementary file 1 [file microorganisms-11-01501-s001.zip › Table S3_Effect of alcoholic beverages on gut microbial profiles of human cohorts (1% abundance).xlsx]

## Sheet: 1%_Rel.Abundance_species
Species	Rice beer drinker (median %abundance)	Whisky drinkers group1 (median %abundance)	Whisky drinkers group2 (median %abundance)	Non-drinkers (median %abundance)
Prevotella copri	35.304	0.427043	34.1084	28.9429
Lachnospiraceae	5.81409	0.775317	11.84	7.10918
Clostridiales	1.58444	16.1868	2.03722	2.78118
Ruminococcaceae	2.19624	2.86006	1.20173	10.1395
Streptococcus	1.60796	4.79667	9.65778	0.302561
Prevotella stercorea	4.91179	0.0368289	7.61903	2.70149
Faecalibacterium prausnitzii	3.79697	3.1326	3.85333	3.52365
Succinivibrio	0.601007	0.0365441	9.75004	3.83071
Prevotella	1.422	0.0309929	4.32042	5.33048
Eubacterium biforme	3.04538	3.6396	1.65319	0.581755
Clostridiaceae	2.70138	5.59151	0.0155039	0.508494
Enterobacteriaceae	0.581048	6.65837	0.445299	0.647192
Dialister	2.48703	0.00931472	2.51161	2.6748
Bifidobacterium	0.443365	4.79465	0.000957031	0.244147
Klebsiella	0.120716	3.84937	0.696529	0.00558632
Clostridiales	0.397879	0.797188	0.438895	3.02499
Lachnospira	0.780235	0.406412	1.35472	1.71664
Ruminococcus	3.33708	0.124952	0.318117	0.0571776
Sutterella	0.907591	0.0218209	0.697898	1.3853
Megamonas	0.000228272	2.26839	0.239592	0.00141564
Catenibacterium	0.788267	0.758127	0.364629	0.309422
Ruminococcus	0.00166024	0.0140294	1.0234	0.889867
Haemophilus parainfluenzae	0.190808	1.37198	0.262801	0.0515976
Veillonella dispar	0.0784373	1.03859	0.673597	0.0598065
Lactobacillus ruminis	1.52258	0.0170597	0	0.196976
Streptomyces aerofaciens	0.794425	0.447929	0.399273	0.0817025
Actinomyces	0.00871626	1.69555	0.0123219	0.00283127
Dorea	0.343233	0.00774183	0.593742	0.408774
Oscillospira	0.0120367	0.00237204	0.736917	0.274058
Blautia	0.341286	0.373851	0.0828305	0.214395
Coriobacteriaceae	0.0689383	0.415412	0.151402	0.115678
Bacteroides	0.045616	0.2548	0.373217	0.0529853
Erysipelotrichaceae	0.00639737	0.27466	0.0126328	0.412562
Megasphaera	0.000278146	0.000638141	0.664355	0.0333946
Coprococcus	0.26257	0.0220803	0.119247	0.235853
Pasteurellaceae	0.0146094	0.599964	0.0198746	0.00141564
Bifidobacterium adolescentis	0.487362	0.0365531	0.00342275	0.0814765
Veillonella	0.0127947	0.16026	0.405253	0.00324621
Bifidobacterium longum	0.363866	0.17403	0.00515828	0.00586478
Bacteroidales	0.0249036	0.00195116	0.267012	0.225424
S24-7/Porphyromonadaceae	0.111651	0.0051006	0.0325161	0.35157
Phascolarctobacterium	0.0182618	0.467518	0	0.00558632
Victivallaceae	0	0.00375814	0.000684549	0.478081
Paraprevotellaceae	0	0.000335593	0.0627812	0.332822
CW040	0.00041506	0.370742	0.000382812	0.00197164
TM7-3	0.0091309	0.32395	0.0116758	0.00424691
Lactococcus	0.000684817	0.000244349	0.334402	0.000170853
Gammaproteobacteria	0.0738807	0.159373	0.0671836	0.00202234
Slackia	0.0738807	0.164551	0.0227773	0.00546032
Neisseria	0.0205445	0.23438	0.00153125	0.00341706
Pseudomonas	0.00091309	0.142965	0	0.00657214
p-1630-c5	0	0.00856723	0.141832	0
Mitsuokella multacida	0	0	0.148914	0
Fusobacterium	0.00684817	0.00947317	0.119454	0.00230025
Victivallis vadensis	0	0	0	0.137598
Christensenellaceae	0	0	0.000765625	0.125199
Coprococcus eutactus	0.00083012	0.00136696	0.00684549	0.114716
Veillonellaceae	0.000278146	0.00158672	0.120481	0.000683413
Veillonella parvula	0.000278146	0.0942422	0.00995313	0.000170853
