# Supplementary material for: Multi-Omics Analysis Demonstrates the Critical Role of Non-Ethanolic Components of Alcoholic Beverages in the Host Microbiome and Metabolome: A Human- and Animal-Based Study
Source: Microorganisms. 2023 Jun 5;11(6):1501. doi: 10.3390/microorganisms11061501 (PMC10301968; doi:10.3390/microorganisms11061501)
Supplement: Supplementary file 1 [file microorganisms-11-01501-s001.zip › Table S4_Altered microbial species detected in the human study (LeFSE).xlsx]

## Sheet: lefse_de_output
Bacterial species	p-values	Rice beer drinker	Whisy drinker group1	Whisy drinker group2	Non drinker	LDAscore
Dialister	0.016852	2.6667	1	1	3.4	0.342
Succinivibrio	0.034944	1	1	6.3333	4.6	0.564
Ruminococcaceae	0.041466	1.6667	2.75	1.3333	7.2	0.595
Prevotella stercorea	0.047395	7	2.25	6	1.8	0.556
Clostridiaceae	0.050958	3.6667	4.75	1	1	0.459
Klebsiella	0.054777	1	3.25	1.3333	1	0.327
Prevotella	0.07133	5	1	5.3333	4.4	0.501
Streptococcus	0.089998	2	5.5	8	1.2	0.643
Enterobacteriaceae	0.098931	5	4	1	1.8	0.477
Bifidobacterium	0.13015	1.3333	5.25	1	1.2	0.495
Fecalibacterium prausnitzii	0.14105	5.3333	5.25	2.6667	4.2	0.368
Lactobacillus ruminis	0.19337	1.6667	1	1	1.4	0.125
Clostridiales	0.21616	3	12	2	4.2	0.778
Clostridiales_1	0.22502	1	2	1	3.6	0.362
Lachnospira	0.23562	1.3333	1.75	2.3333	3	0.263
Eubacterium biforme	0.28318	2.6667	3.75	3.6667	1.6	0.317
Prevotella_copri	0.32793	21.667	6.75	21.667	22.4	0.946
Lachnospiraceae	0.39226	9	10.25	10.667	7.2	0.437
Catenibacterium	0.39543	2	1.5	1	2.2	0.204
Megamonas	0.4599	1.6667	3.75	1	2	0.376
Sutterella	0.83302	1.3333	2.25	1.6667	1.6	0.164
