# Supplementary material for: Multi-Omics Analysis Demonstrates the Critical Role of Non-Ethanolic Components of Alcoholic Beverages in the Host Microbiome and Metabolome: A Human- and Animal-Based Study
Source: Microorganisms. 2023 Jun 5;11(6):1501. doi: 10.3390/microorganisms11061501 (PMC10301968; doi:10.3390/microorganisms11061501)
Supplement: Supplementary file 1 [file microorganisms-11-01501-s001.zip › Table S5_Significantly altered microbial species in mice .xlsx]

## Sheet: lefse_de_output
Microbial species	pvalues	Untreated_day 30	Untreated_day60	Whisky type1 treated_30	Whisky type1 treated_60	Whisky type2 treated_day30	Whisky type2 treated_day60	Whisky type3 treated_day30	Whisky type3 treated_60	Ethanol treated_day30	Ethanol treated_day60	LDAscore
Prevotella_copri	0.0014716	2324.3	2497.7	268	377.67	2164.7	696	1519.3	752.67	1240.3	995	3.05
Staphylococcus_sciuri	0.0015699	2.3333	1.6667	17	16.667	3	1	1.3333	1	8.6667	6	0.954
Parabacteroides_distasonis	0.0018423	70.333	46	30.333	31	208.33	644.33	66.667	88	69.667	130	2.49
f__Enterobacteriaceae	0.0018731	5372.3	7925.7	1189.7	1550	1864	501.67	768	344.67	1028	835.67	3.58
o__Bacteroidales	0.0020226	47.667	37	911.67	1251.7	326	542.33	76.667	55.333	467	488.33	2.78
f__Rikenellaceae	0.0021262	191.67	117.67	53	54.333	144.33	273.67	473.33	667.33	133	135.67	2.49
Bacteroides_eggerthii	0.002189	32	20.333	1.3333	16.333	29.667	114	162	114	41.667	31.667	1.91
g__Desulfovibrio	0.0023314	59	45.667	63.667	82.333	160.67	296.33	207.67	302	106	129.67	2.11
g__AF12	0.0023889	6	3	44	50.667	22	44	7	12.333	32	44.667	1.4
Bacteroides_uniformis	0.0024438	328	236	106.33	121.33	42	174.33	120.67	119.67	61	67.333	2.16
g__Pseudomonas	0.0028133	1	1.3333	6.6667	7	1	1	1	1	4.3333	2	0.602
g__Lactobacillus	0.0029622	117.67	55.667	208	217.33	202.33	61.333	110.67	63	256.67	198.67	2.01
g__Bacteroides	0.0033979	962.33	506.67	2254	2299	578.33	1357.3	1040.7	777.33	1097.7	1105.7	2.95
Acinetobacter_schaedleri	0.0035183	25	9	24.667	25.333	12.667	16.333	41	30.667	118.67	137	1.81
g__Facklamia	0.0037749	2	1.3333	15	14	4.3333	3.3333	3	2.3333	16.667	9.3333	0.938
g__Odoribacter	0.0053947	24.667	11.667	77.667	72.667	27.667	48.667	57	121.67	51.333	64.667	1.75
g__Candidatus_Arthromitus	0.0057389	18	7	2.3333	2.3333	12.333	5.3333	24.667	21.333	7.3333	3.6667	1.09
g__Allobaculum	0.0059817	1	1	1	1	12.667	7.6667	2	2	3	1	0.835
Klebsiella_oxytoca	0.0062118	9	9.3333	1	1	1	1	1.6667	1.3333	1	1.3333	0.713
f__S24_7/Porphyromonadaceae	0.007712	1898.3	801.33	3756	2730.3	3191	4363.3	4409	4671	3923.7	4539	3.29
o__Clostridiales	0.0080774	585.67	288	1508.7	1509.3	2292	2250.7	2789	3958	2241.3	2335.3	3.26
g__Streptococcus	0.0082257	53.333	29.667	92	100	120.33	29.667	43	26.333	108	77	1.68
g__Parabacteroides	0.0085208	15	10	18	20	47	126	29.667	22.667	37.667	45.333	1.77
Helicobacter_apodemus	0.0088938	110.67	40	236	228.33	61	20.667	31.333	12.667	119.33	87.333	2.05
g__Prevotella	0.0097315	6.3333	8.6667	1.3333	2.3333	1.3333	1	4.3333	3.6667	1	1	0.684
g__Coprococcus	0.010667	11.333	7.6667	49.667	46.667	45.667	15.667	19.333	23	58	57.667	1.42
g__Helicobacter	0.010769	192.67	67	1183.7	1207.3	204.67	387	162.67	136.33	289	275	2.76
f__Erysipelotrichaceae	0.011474	45.667	30	41.333	42.667	213.33	42.333	59.667	27	80.667	25.667	1.98
g__Proteus	0.011584	4.6667	1	2.6667	1.6667	1	1.3333	1	1.3333	6.3333	6	0.564
g__Phascolarctobacterium	0.011799	1	1	1	1	2	2.3333	1	1	2	1	0.222
g__Burkholderia	0.012198	3	5	1	1	4	13.667	19	20.333	6.6667	6	1.03
g__Bilophila	0.012967	4	3	15	11.667	4.3333	4	3.3333	2.6667	17.667	14	0.929
g__Acidaminococcus	0.015179	1	1	2	2	6.3333	5.6667	2.6667	1.6667	4.6667	1.6667	0.564
f__Aerococcaceae	0.018045	1	1	3	3	1	1.6667	1	2	4	4.3333	0.426
g__Citrobacter	0.019639	1	1	1	1	1.3333	1	1	1.6667	5	4.3333	0.477
f__Peptococcaceae	0.021645	2	2.3333	3	2	10.667	10.333	4	5	8.6667	5.6667	0.727
g__Sutterella	0.023272	71	64.333	209.33	300	226	212	131.33	62.667	269.33	196	2.08
f__Lachnospiraceae	0.024579	142.33	71.333	202	209.33	238	286.67	255.67	211	330	321.33	2.12
Lactobacillus_ruminis	0.028009	2.6667	4.3333	1.6667	2.3333	2.3333	1	11	15.667	1.6667	2	0.921
g__Bacillus	0.028407	1	1	1.6667	1	1	1	1	1	1	1	0.125
g__Methylobacterium	0.028407	1	1	1	1.6667	1	1	1	1	1	1	0.125
Eubacterium_biforme	0.028407	1	1	1	1	1	1	1	1.6667	1	1	0.125
Pantoea_ananatis	0.028618	2.3333	1	1	1	1	1	1	1	1	1	0.222
g__Klebsiella	0.031996	1.6667	4.6667	1.6667	1.6667	1.3333	2.6667	3.6667	2.6667	6.3333	6	0.544
Bifidobacterium_pseudolongum	0.03278	1	1	1	1	6.3333	3.6667	1.3333	1	1.6667	1.3333	0.564
f__Desulfovibrionaceae	0.034863	11.667	9.3333	20	14.333	13.333	27.333	14.667	7.6667	17.667	24	1.03
f__Moraxellaceae	0.035312	1	1.3333	1.3333	2.3333	1	1	1	1	2	1	0.222
g__Achromobacter	0.03965	1.3333	1	1	1	1	1.6667	1.6667	3.3333	1.3333	1.3333	0.336
g__Enterococcus	0.04235	1.6667	2.6667	1.6667	1.6667	3.6667	6	5.6667	6.3333	1.3333	2.3333	0.544
g__Anaeroplasma	0.04701	2	1	7	5.6667	3.3333	3.3333	3	1	7.3333	3.6667	0.62
f__Clostridiaceae	0.049105	3.3333	1	1.3333	2.3333	3.6667	1	3	3	8	2.6667	0.653
Prevotella_stercorea	0.055719	2.6667	1.3333	1	1.3333	1	1	1	1.6667	1	1.3333	0.263
g__Megasphaera	0.056432	4.3333	4.6667	2.3333	5.6667	24	12.667	2	2	4.3333	1.3333	1.09
Corynebacterium_stationis	0.056603	2	1.6667	7	4	2.3333	2.3333	2	2	9.3333	7	0.684
Alistipes_indistinctus	0.059726	1	1.3333	2.3333	1.3333	3	5.6667	1.6667	2	2.3333	2.6667	0.523
f__Mogibacteriaceae	0.06063	5.6667	1.6667	7.6667	9.6667	5.3333	4	6.3333	4.6667	10.333	11	0.753
Parabacteroides_gordonii	0.063232	135.33	51	49.667	42.333	37	37.667	53.667	42	101.67	114	1.7
g__Butyricimonas	0.07984	1	2.3333	1	1	2	7.3333	2	2	3.3333	2	0.62
Serratia_marcescens	0.086818	6	1.6667	1	1	1.3333	1.6667	2.3333	1.3333	1.6667	1.3333	0.544
g__Lachnospira	0.089581	1	1.3333	1	1.3333	2.3333	1	3	1.6667	2	1.3333	0.301
Bacteroides_ovatus	0.090855	1.3333	1	1.3333	1.6667	3	2	1.3333	1	1	1	0.301
g__Catenibacterium	0.09301	3.6667	2.3333	2.3333	2.3333	1.6667	1.3333	2	2	1	1	0.368
f__Bacillaceae	0.10014	1	1	1.3333	1.6667	1	1	1	1	1	1	0.125
Bifidobacterium_animalis	0.10014	1	1	1	1.3333	1	1	1	1	1.6667	1	0.125
Acinetobacter_johnsonii	0.10014	1	1	1.3333	1	1.6667	1	1	1	1	1	0.125
Veillonella_dispar	0.10732	1	1	1	1	1	1	1.6667	1.6667	1	1.6667	0.125
g__Adlercreutzia	0.11028	30.333	8.6667	13	12	12.333	5	31	20.667	12.333	6.6667	1.15
Clostridium_perfringens	0.11752	1.6667	1	2.6667	5.3333	2.3333	2.3333	1	1	2.3333	1.3333	0.501
g__Dialister	0.12361	7.3333	7.3333	2.6667	2.6667	4	4.3333	21.667	19	6.6667	7.3333	1.02
g__Brachyspira	0.13333	5.6667	3.3333	4.6667	2	1.6667	2.3333	4.6667	6	1.3333	1.3333	0.523
Clostridium_cocleatum	0.15322	1	1	1	1	1.6667	3	4.6667	1.3333	2.3333	1	0.452
Ruminococcus_gnavus	0.16035	12	2	26.333	15.333	14	5.6667	10.333	7.6667	7.6667	8.6667	1.12
g__Dehalobacterium	0.16061	2.3333	1.3333	2.6667	3.3333	2	1	4.3333	5	3.6667	2.6667	0.477
f__Peptostreptococcaceae	0.16212	1	1	11.667	1	1	2.6667	1	1	1.3333	20	1.02
o__YS2	0.1679	1	1	2.3333	1	2	1.3333	1	1.6667	1	1	0.222
f__Xanthomonadaceae	0.16919	1	1.3333	1	1	1.6667	2.6667	1.3333	2.6667	1.6667	1.6667	0.263
f__Ruminococcaceae	0.17381	75.333	44	139.33	160.67	243	207.33	143	157	239	170.33	2
Jeotgalicoccus_psychrophilus	0.19404	1	1	2	2.6667	1.3333	1	1	1	2.3333	2	0.263
Clostridium_butyricum	0.19761	1	1	1.3333	1.3333	1	1.3333	2.3333	1.6667	2.6667	2.3333	0.263
Staphylococcus_equorum	0.19855	1	1	1.3333	1	1.3333	1.6667	1	1	1	1	0.125
Bifidobacterium_adolescentis	0.19855	1.3333	1.6667	1	1.3333	1	1	1	1	1	1	0.125
f__Coriobacteriaceae	0.20095	2.3333	1.6667	1.3333	1.3333	1.6667	2	4.3333	2	3.6667	1	0.426
g__Oscillospira	0.21126	103.67	56.333	239.33	248	286.67	258.33	176.33	161	408	333	2.25
g__Anaerostipes	0.22123	1.6667	3.6667	1	2	1	1.6667	1.6667	1.3333	1.3333	1.6667	0.368
g__Roseburia	0.2359	1	1	2	1	2	2	2.3333	1.6667	1.3333	1.6667	0.222
g__Mycoplasma	0.26313	3	3.6667	2.6667	1.6667	1	1	1.3333	1.6667	1	1.3333	0.368
g__Veillonella	0.27656	1	1	1	1.3333	1.3333	1.6667	1	1.3333	1	1.6667	0.125
g__Clostridium	0.27707	1.3333	1.6667	2.6667	2	1	1	1.6667	1.6667	3.6667	1.6667	0.368
g__Megamonas	0.28232	4	3.6667	1.3333	1.3333	1	1	2	1.3333	1	1	0.398
o__RF32	0.28424	1.3333	1	1	1	1.3333	1	1	1.3333	2	1	0.176
g__Coprobacillus	0.29537	7.3333	5	4.6667	2.6667	8	4.3333	4.6667	2.3333	5.3333	1.6667	0.62
g__Anaerotruncus	0.29727	3	1.3333	4	3	2.6667	2.6667	1.3333	1.6667	1.3333	2.3333	0.368
g__Bifidobacterium	0.30733	1.3333	2	1	1	1.3333	1	1	1	1.6667	1	0.176
g__Aerococcus	0.3398	1	1	1.3333	1.3333	2	1.6667	1	1	1	1	0.176
Bacteroides_fragilis	0.3398	1.3333	1.6667	2	1	1	1	1	1	1.3333	1	0.176
g__Ruminococcus	0.35672	22	15	34.333	39.667	32.667	26.333	33	26.667	69.333	48	1.45
f__F16	0.36355	1.6667	1.3333	4.6667	1	1	1	1	1	1.6667	1	0.452
g__Turicibacter	0.37627	2.3333	4	1.3333	1	1	1	1.3333	1.3333	1	1	0.398
g__Acinetobacter	0.37814	1.3333	1	1.3333	1.3333	2	1.6667	2.3333	1	2	1.3333	0.222
g__Dorea	0.39803	1.3333	1	1.3333	1	1.6667	2.6667	1.6667	1.3333	2.3333	2	0.263
Eubacterium_dolichum	0.41845	2	1.6667	1	1.3333	1	1	2.3333	1.3333	1	1.3333	0.222
g__Lactococcus	0.42867	3	2.6667	1	1.3333	1.3333	1	1	1.3333	1.3333	1.3333	0.301
Methylobacterium_komagatae	0.43727	1.3333	1	1	1	1	1	1	1	1	1	0.0669
o__Bacillales	0.43727	1	1	1	1.3333	1	1	1	1	1	1	0.0669
Brevundimonas_diminuta	0.43727	1	1	1	1.3333	1	1	1	1	1	1	0.0669
g__Prevotella_1	0.43727	1	1	1	1	1	1	1	1	1.3333	1	0.0669
g__Anaerofustis	0.43727	1	1	1	1	1	1	1	1	1.6667	1	0.125
Propionibacterium_acnes	0.43727	1	1	1	1	1	1.3333	1	1	1	1	0.0669
Haemophilus_parainfluenzae	0.43727	1	1	1	1	1	1	1.6667	1	1	1	0.125
Collinsella_aerofaciens	0.43727	1	1	1	1	1	1	1	1.3333	1	1	0.0669
g__Pseudochrobactrum	0.43727	1	1	1	1	1	1	1	1	1.3333	1	0.0669
f__Pseudomonadaceae	0.43727	1	1	1	1.3333	1	1	1	1	1	1	0.0669
acidifaciens	0.45714	1	1	1.6667	1	1	7.6667	1.3333	40.333	1.3333	36.333	1.32
f__Aeromonadaceae	0.47005	4.6667	4.3333	6.6667	5.3333	2.6667	3	1.6667	1.6667	4.6667	3.6667	0.544
g__Flexispira	0.48809	9.3333	4.3333	9.3333	8	4	4	8.6667	4	9.6667	7	0.584
g__Actinomyces	0.50547	1	1	1	1	1.6667	1.3333	1	1	1	1	0.125
o__RF39	0.50547	1	1	1.6667	1	1	1	1	1	1.3333	1	0.125
f__Flavobacteriaceae	0.50563	1.3333	1	1	1	1	1	1	1	1	1.3333	0.0669
g__Corynebacterium	0.50563	1	1	1	1	1.3333	1	1	1	1.3333	1	0.0669
Bacillus_cereus	0.50563	1.3333	1	1	1.3333	1	1	1	1	1	1	0.0669
g__Psychrobacter	0.58275	1	1	2	1.3333	1	1	1	1	2	1	0.176
g__Sporosarcina	0.58275	1	1	2	2	1	1	1	1	1.3333	1	0.176
Faecalibacterium_prausnitzii	0.58275	1	1.3333	1	1	1.3333	1	1	1.6667	1	1	0.125
Aggregatibacter_pneumotropica	0.5833	1	1	1	1	1.3333	1	1.3333	1.3333	1	1	0.0669
f__Sphingobacteriaceae	0.5833	1.3333	1	1.3333	1.3333	1	1	1	1	1	1	0.0669
Shewanella_algae	0.66327	1.3333	2.3333	1.6667	1.3333	2.6667	1.6667	3	1.3333	1.3333	1	0.301
f__Christensenellaceae	0.66735	1	1	1.6667	1.3333	1.3333	1	1	1	2.3333	1	0.222
g__Wautersiella	0.66794	1	1	2	1.3333	1.3333	1	1	1	1.3333	1	0.176
g__Granulicatella	0.66794	1.3333	1	1	1.6667	1.3333	1	1	1	1.3333	1	0.125
g__Phyllobacterium	0.75976	1	1	1	1	1.3333	1.3333	1.3333	1.3333	1	1.3333	0.0669
