# Supplementary material for: Multi-Omics Analysis Demonstrates the Critical Role of Non-Ethanolic Components of Alcoholic Beverages in the Host Microbiome and Metabolome: A Human- and Animal-Based Study
Source: Microorganisms. 2023 Jun 5;11(6):1501. doi: 10.3390/microorganisms11061501 (PMC10301968; doi:10.3390/microorganisms11061501)
Supplement: Supplementary file 1 [file microorganisms-11-01501-s001.zip › Table S6_Effect of alcoholic beverages on mice fecal metabolites.xlsx]

## Sheet: Compare-Fecal-MSTFA
Metabolites	Untreated_day60	Whisky type1 treated_60	Whisky type2 treated_day60	Whisky type3 treated_day60	Ethanol treated_day60
D-Glucose, 2,3,4,5,6-pentakis-O-(trimethylsilyl)-, O-methyloxime	0.653811	7.70621	0.940103	10.4705	2.87086
D-(-)-Lyxose, tetrakis(trimethylsilyl) ether, methyloxime (syn)	0.221568	8.50665	14.892	5.57907	5.31226
Propanoic acid, 2-[(trimethylsilyl)oxy]-, trimethylsilyl ester	34.8957	2.49087	4.92344	4.78009	1.48683
Glycerol, tris(trimethylsilyl) ether	0.130265	4.75307	5.90118	4.55882	1.33498
9-Octadecenoic acid, methyl ester, (E)-	2.21404	4.74712	5.12535	4.35338	0
D-(+)-Talose, pentakis(trimethylsilyl) ether, methyloxime (syn)	0	4.5854	5.31684	3.41179	0.635316
N-Acetyl-D-glucosamine, tetrakis(trimethylsilyl) ether (isomer 1)	0.209581	2.6522	4.44139	2.87161	0.826572
Hexadecanoic acid	2.0707	4.05594	7.03117	3.43869	1.72877
D-Allose, pentakis(trimethylsilyl) ether, trimethylsilyloxime	0	7.60425	0.563323	3.23924	0.910863
n-Propyl 9,12-octadecadienoate	2.33636	4.79544	4.58582	2.49735	0.0523142
.beta.-DL-Arabinopyranose, 1,2,3,4-tetrakis-O-(trimethylsilyl)-	0	0	0.0267064	2.26368	0
1-Monooleoylglycerol trimethylsilyl ether	0.0485246	3.7841	3.902	2.3009	0.351446
Oleic acid, trimethylsilyl ester	0	3.30186	3.6398	2.52023	0.0180072
Cholesterol	0.723956	2.39315	2.3688	2.21159	0.484972
d-(+)-Xylose, tetrakis(trimethylsilyl) ether	0	0	0.144647	1.48455	0
D-(-)-Rhamnose, tetrakis(trimethylsilyl) ether, methyloxime (syn)	1.24876	0.0262984	0.801906	2.07627	1.93005
D-(-)-Ribofuranose, tetrakis(trimethylsilyl) ether (isomer 1)	0	0	0.225733	1.94419	0.060425
D-Galactose, 6-deoxy-2,3,4,5-tetrakis-O-(trimethylsilyl)-, O-methyloxime	0	1.68114	0	1.85083	0
n-Pentadecanoic acid, trimethylsilyl ester	0.730314	0.388165	0.355798	1.84465	0.0374166
Methyl stearate	0.711694	1.63377	1.80965	1.66745	0.78579
Octadecanoic acid	1.38269	3.85299	2.30318	2.44417	0.901649
D-Fructose, 1,3,4,5,6-pentakis-O-(trimethylsilyl)-, O-methyloxime	0.021303	3.31448	4.81425	1.42003	0.606051
Methyl 5,13-docosadienoate	0	0	0.125225	1.43658	0
Butanoic acid	26.266	0.174328	0.523075	1.42148	0.232276
Glucopyranose, 1,2,3,4,6-pentakis-O-(trimethylsilyl)-, D-	0	1.44606	0	1.21183	0
11-cis-Octadecenoic acid, trimethylsilyl ester	0	0.695511	0	1.17879	0
Galactopyranose, 1,2,3,4,6-pentakis-O-(trimethylsilyl)-, .beta.-d-	0	0	0	1.05526	0
.beta.-D-(+)-Mannopyranose, pentakis(trimethylsilyl) ether	0	0	0	1.02683	0
Butanal, 2,3,4-tris[(trimethylsilyl)oxy]-3-[[(trimethylsilyl)oxy]methyl]-, O-methyloxime, (S)-	0	0	0	0.651583	0.582211
Ethyl 2,3,4,6-tetrakis-O-(trimethylsilyl)-D-glucopyranoside	0	0.771932	0	0.735249	0
Tetracosanoic acid, trimethylsilyl ester	0	0.00387588	0.017858	0.675198	0.579082
Benzenepropanoic acid	0	0	0.932868	0.854947	0
1-O-Hexadecenylglycerol, bis(trimethylsilyl) ether	0	0.544751	0.907004	0.693981	0.0094122
Arabinofuranose, 1,2,3,5-tetrakis-O-(trimethylsilyl)-	0	0.425051	0.0233323	0.511286	0
.alpha.-D-Glucopyranoside, 1,3,4,6-tetrakis-O-(trimethylsilyl)-.beta.-D-fructofuranosyl 2,3,4,6-tetrakis-O-(trimethylsilyl)-	0	0.842287	0.0741528	0.653301	0.299556
D-(-)-Erythrose, tris(trimethylsilyl) ether, methyloxime (syn)	0	0.280982	0.641624	0.70774	0.00804699
Tetradecanoic acid, trimethylsilyl ester	0.45387	1.02031	0.256738	0.600255	0.126854
Docosa-8,14-diyn-cis-1,22-diol, bis(trimethylsilyl) ether	0	0.73068	0.673667	0.561257	0.113547
1-O-hexadecylglycerol - bis-trimethylsilyl ether derivative	0	0.329022	0.501336	0.507888	0.0571737
9-Octadecenoic acid, 18-(trimethylsiloxy)-, methyl ester	0	0.0529339	0.158697	0.791489	0
D-Altrose, 2,3,4,5,6-pentakis-O-(trimethylsilyl)-	0	0	0	0.481374	0.0182108
.beta.-Gentiobiose, octakis(trimethylsilyl) ether, methyloxime (isomer 1)	0	0.709901	0.217061	0.709901	0.0682257
Eicosanoic acid, 2,3-bis[(trimethylsilyl)oxy]propyl ester	0.211129	0.141516	0.873632	0.638913	0.0160872
18-Methyl-nonadecane-1,2-dio, trimethylsilyl ether	0	0	0.268414	0.459048	0
3,5-Bis(trimethylsiloxy)benzoic acid, trimethylsilyl ester	0	0	0.343182	0.44444	0
meso-Erythritol	0	0.0993979	0.00714157	0.271901	0.0212986
1-O-Octadecylglycerol,- bis(trimethylsilyl) ether	0	0.250233	0.368069	0.380309	0.0702427
N-Acetyl-D-galactosaminitol, pentakis(trimethylsilyl) ether	0	0.0787347	0.142818	0.344278	0.00723637
2-Deoxy-D-ribose, tris(trimethylsilyl) ether, methyloxime (syn)	0	0.27017	0.0657289	0.340722	0.00223155
.alpha.-Tocopherol, trimethylsilyl ether	0.0746102	0.260182	0.332331	0.304132	0.035379
9,12-Octadecadienoic acid (Z,Z)-, methyl ester	3.56166	3.54233	5.31702	0.280151	3.99541
.alpha.-DL-Arabinopyranose, 1,2,3,4-tetrakis-O-(trimethylsilyl)-	0	0.0435713	0.133909	0.251349	0.0673776
Xylitol, 1,2,3,4,5-pentakis-O-(trimethylsilyl)-	0.0010087	0.592869	0.314274	0.257938	0.226721
Octadec-9Z-enol trimethylsilyl ether	0	0	0	0.276191	0
cis-9-Hexadecenoic acid, trimethylsilyl ester	0	0.121124	0.278611	0.264336	0
Methyl 9-methyltetradecanoate	0	0	0.0310665	0.270809	0
4-Hydroxyphenylbutyric acid, di-TMS	0	0	0	0.263642	0
Benzeneacetic acid	0.0248347	0.167773	0.389499	0.342106	0.000918808
1,5-Anhydro-D-sorbitol, tetrakis(trimethylsilyl) ether	0	0.10353	0.51678	0.171889	0
L-(+)-Rhamnopyranose, tetrakis(trimethylsilyl) ether	0	0	0	0.237778	0.00469768
8,11,14-Eicosatrienoic acid, methyl ester	0.0775247	0	0.124893	0.228395	0.0659904
4-Methylmandelic acid, di-TMS	0	0.0989849	0.128733	0.221369	0
Arachidonic acid, trimethylsilyl ester	0	0	0.12658	0.385182	0
Tocopherol	0.00869816	0.146679	0.270736	0.194912	31.3059
Heptanedioic acid, 2-trimethylsilylamino-, bis(trimethylsilyl) ester	0	0	0.0317721	0.191879	0.0502084
Heptadecanoic acid, methyl ester	0	0.10259	0.121058	0.165583	0.108035
2-.alpha.-Mannobiose, octakis(trimethylsilyl) ether (isomer 1)	0	0.246052	0.0764718	0.253664	0.000787025
Palladium, [1,2-bis(diisopropylphosphino)ethane][bis[bis(trimethylsilyl)methyl]stannyl]-	0	0	0	0.165916	0
Pentanoic acid	0.00161746	0.103668	0.381239	0.164739	0
D-Pinitol, pentakis(trimethylsilyl) ether	0	1.27578	0.382277	0.155361	0.131745
2-Monopalmitoylglycerol trimethylsilyl ether	0	0.380953	0.207125	0.188635	0.0484966
Butane, 1,2,3-tris(trimethylsiloxy)-	0	0	0	0.203499	0.0033229
4,4'-oxybis(methylene)bis(2,2,7,7-tetramethyl-3,6-dioxa-2,7-disilaoctane)	0	0	0	0.260283	0
Myristic acid	0	0.120318	0.14208	0.178572	0.0227999
Maltose	0	0.189564	0.0640646	0.138011	0.00581237
D-(-)-Tagatofuranose, pentakis(trimethylsilyl) ether (isomer 2)	0	0.0728561	0	0.150424	0
2-Desoxy-pentos-3-ulose, bis(methoxime),O,O'-bis(trimethylsilyl)-	0	0.0607906	0.0272372	0.129723	0.0124999
Acrylic acid, 2,3-bis[(trimethylsilyl)oxy]-, trimethylsilyl ester	0	0.0315356	0.0659867	0.108335	0.0173648
Pentadecanoic acid, glycerine-(1)-monoester, bis-O-trimethylsilyl-	0	0.101635	0.189166	0.11002	0.00284881
Propanal, 2,3-bis[(trimethylsilyl)oxy]-, O-methyloxime, (S)-	0.00808168	0.470075	0.330252	0.131566	0.314321
Sebacic acid, bis(trimethylsilyl) ester	0	0.104753	0.274398	0.31244	0
D-(+)-Cellobiose, octakis(trimethylsilyl) ether (isomer 2)	0	0.0270123	0	0.0813649	0.021746
L-Threitol, tetrakis(trimethylsilyl) ether	0	0.228921	0.457562	0.100617	0.022405
Trimethylsilyl ether of glucitol	0	0	0.370583	0.0792061	0
D-Xylopyranose, 1,2,3,4-tetrakis-O-(trimethylsilyl)-	0	0.0231629	0.100146	0.287146	0.116597
Myo-Inositol, 1,2,3,4,5,6-hexakis-O-(trimethylsilyl)-	0	0	0.752941	0.0835548	0.393029
Levoglucosan, tris(trimethylsilyl)-	0	0.0758642	0	0.0788239	0.05208
Olivetol, bis(trimethylsilyl) ether	0	0.0142293	0.107442	0.0748339	0.0162611
D-(+)-Trehalose, octakis(trimethylsilyl) ether	0	0.0387336	0.0820813	0.458562	0.00228134
3-Pyridinecarboxylic acid, trimethylsilyl ester	0	0.00412225	0.0590891	0.110084	0
.beta.-Alanine, N,N-bis(trimethylsilyl)-, trimethylsilyl ester	0	0	0	0.0569833	0
4-Hydroxyphenylethanol, di-TMS	0	0.134344	0.153121	0.0649351	0.00892802
D-(+)-Turanose, octakis(trimethylsilyl) ether, methyloxime (isomer 1)	0	0	0.00505102	0.0600315	0
3-.alpha.-Mannobiose, octakis(trimethylsilyl) ether (isomer 2)	0	0	0.196099	0.0114514	0.12672
Methyl 13-methyltetradecanoate	0	0	0	0.0654259	0.00944498
D-Lactose, octakis(trimethylsilyl) ether, methyloxime (isomer 1)	0	0	0.00122898	0.076288	0.00296248
L-(+)-Threose	0	0.369478	0.149602	0.0535019	31.0189
Hexanedioic acid, 2-trimethylsilyloxy-, bis(trimethylsilyl) ester	0	0	0.0452841	0.0684356	0
Glyceryl-glycoside TMS ether	0	0.0561802	0	0.0718978	0
2-Chloro-6-fluorobenzyl alcohol	0	0	0	0.0614229	0
D-(-)-Lyxofuranose, tetrakis(trimethylsilyl) ether	0	0.0459485	0	0.101562	0
(R)-3-Hydroxybutyric acid, trimethylsilyl ether, trimethylsilyl ester	0	0.0483848	0.166195	0.0556889	0
cis-10-Heptadecenoic acid, methyl ester	0	0	0.0514251	0.0400932	0.0134604
Butanedioic acid, bis(trimethylsilyl) ester	0	0.00658292	0.387355	0.0618814	0
Benzoic acid trimethylsilyl ester	0.000956075	0.00256419	0.0124583	0.0473664	0
cis-5,8,11-Eicosatrienoic acid, trimethylsilyl ester	0	0	0	0.0642564	0
1-Diphenyl(tert-butyl)silyloxy-4-methoxybenzene	0	0	0	0.033455	0
2-O-Glycerol-.alpha.-d-galactopyranoside, hexa-TMS	0	0	0	0.0595409	0
Pentitol, 1-desoxytetrakis-O-(trimethylsilyl)-	0	0.0568549	0.0802018	0.0298933	0.00555886
Stigmast-5-en-3-ol, oleate	0.0290418	0.0373833	0.0342769	0.0210335	0.0277672
l-Valine	0	0	0.231061	0.0199119	0
N-Acetylglucosylamine, tetra-TMS	0	0	0	0.016874	0
Ethanedioic acid, bis(trimethylsilyl) ester	0	0	0.00642563	0.0162184	0
2-Ketoisocaproic acid mo-tms	0	0.0029305	0.0267259	0.0219399	0
Gulonolactone tetrakis (O-trimethylsilyl)-	0	0	0	0.0151907	0
Acetic acid, 2,2'-oxybis-, bis(trimethylsilyl) ester	0	0	0	0.0189995	0
Valeric acid derivative	0	0.0352568	0.119696	0.0146234	0
Tyramine, trimethylsilyl ether	0	0.037333	0	0.0140082	0.00345894
D-(-)- Erythrofuranose, tris(trimethylsilyl) ether (isomer 1)	0	0	0	0.00973204	0
Prosta-5,13-dien-1-oic acid, 9,11-epidioxy-15-[[(4-methylphenyl)sulfonyl]oxy]-, methyl ester, (5Z,9.alpha.,11.alpha.,13E,15S)-	0	0	0	0.0126954	0
Acetic acid, [(trimethylsilyl)oxy]-, trimethylsilyl ester	0	0	0.0195727	0.0152811	0
cis-11-Eicosenoic acid, trimethylsilyl ester	0.116124	0	0.0146264	0.087485	0
Heneicosanoic acid, methyl ester	0	0	0	0.0130861	0
2'-Hydroxy-6'-methoxyacetophenone, trimethylsilyl ether	0	0.0209816	0.0222805	0.0116983	0.00401537
Hexanoic acid	0	0.00208064	0.021513	0.00900105	0
Dodecanoic acid, methyl ester	0	0.00536882	0.00262846	0.00938269	0
Octanoic acid, trimethylsilyl ester	0	0.000944808	0.00251795	0.00680681	0
2-[2-(2-Butoxyethoxy)ethoxy]ethoxy-trimethylsilane	0	0	0	0.00581827	0
D-Gluconic acid, 2,3,4,5,6-pentakis-O-(trimethylsilyl)-, trimethylsilyl ester	0	0	0	0.00460029	0
Bumetrizole	0	0	0	0.00857136	0
L-(+)-Erythrulose, tris(trimethylsilyl) ether, trimethylsilyloxime (isomer 1)	0	0.0190142	0	0.0241644	0
Pentanedioic acid, 2-[(trimethylsilyl)oxy]-, bis(trimethylsilyl) ester	0	0	0.00552902	0.00493281	0
Enterolactone(2,3-bis(3-hydroxybenzyl)butyrolactone-di(trimethylsilyl)	0	0.00483899	0.0928767	0.00499024	0
n-Tridecanoic acid, trimethylsilyl ester	0.0160001	0.0081529	1.37886	0.00670915	0
Ribitol, 1,2,3,4,5-pentakis-O-(trimethylsilyl)-	0	0	0	0.0160515	0
Bis(trimethyl) derivative of 5-Hydroxyhexanoic acid	0	0	0.00479494	0.00511045	0
2,2,7,7-tetramethyl-4-(((5-((trimethylsilyloxy)methyl)-1,4-dioxan-2-yl)methoxy)methyl)-3,6-dioxa-2,7-disilaoctane	0	0	0	0.00423012	0
3,5-Diacetyl-4-methyl-1-phenyl-1,4-dihydropyridine	0	0	0	0.00948505	0
1,2-Benzenediol bis(trimethylsilyl) ether	0	0	0	0.00264258	0
Fructose benzoyl oxime, pentakis(trimethylsilyl)-	0	0	0	0.00298058	0
Benzaldehyde, 3,4,5-trimethoxy-	0	0.00326647	0.0151998	0.00337661	0.00161073
d-Erythrotetrofuranose, tris-O-(trimethylsilyl)-	0	0	0	0.00949879	0.00744556
Tris(trimethylsilyl)hydroxylamine	0	0	0	0.00263273	0
4-Trimethylsiloxy(trimethylsilyl)valerate	0	0	0.00242488	0.002026	0
Arabino-Hexos-2-ulose, 3,4,5,6-tetrakis-O-(trimethylsilyl)-, bis(dimethyl acetal)	0	0	0	0.0015817	0.00458107
Inosose, 2-desoxy-, O-methyloxime, tetrakis-O-(trimethylsilyl)-	0	0	0	0.00202146	0
Glycine, N-acetyl-, trimethylsilyl ester	0	0	0.00466052	0.00194314	0
Benzyl alcohol, .alpha.-(1-(dimethylamino)ethyl)-	0	0	0	0.000816907	0
Per-O-trimethylsilyl-(3-O-.beta.-d-mannopyranosyl-d-glucitol)	0	0	0	0.0079269	0
cis-4,7,10,13,16,19-Docosahexaenoic acid, trimethylsilyl ester	0	0	0	0.0426828	0
Bicyclo[4.4.0]dec-1-en-3-one, 2,6-dimethyl-9-[3-(t-butyldimethylsilyloxy)prop-1-en-2-yl]-	0	0.10943	0	0.0334958	0
Methyl 20-methyl-heneicosanoate	0	0.084688	0.153824	0	0.121681
Galactaric acid, 2,3,4,5-tetrakis-O-(trimethylsilyl)-, bis(trimethylsilyl) ester	0	0	0.180007	0.00196975	0
2-Cyano-3-(4-cyanomethyl-7-diethylamino-2-oxo-2H-chromen-3-yl)-acrylic acid ethyl ester	0.00101794	0	0	0.00408967	0
d-Proline, N-methoxycarbonyl-, pentadecyl ester	0	0	0	0	0
.alpha.-D-(-)-Lyxopyranose, tetrakis(trimethylsilyl) ether	0	0	0	0	0.104944
.alpha.-D-Galactopyranoside, methyl 2-(acetylamino)-2-deoxy-4-O-methyl-3,6-bis-O-(trimethylsilyl)-	0	0	0.0410391	0	0
.alpha.-DL-Arabinofuranoside, methyl 2,3,5-tris-O-(trimethylsilyl)-	0.00212346	0	0	0	0
.alpha.-D-Mannopyranose, 1,2,3,4,6-pentakis-O-(trimethylsilyl)-	0	0.229704	0.13625	0	0
.alpha.-L-Mannofuranose, 6-deoxy-1,2,3,5-tetrakis-O-(trimethylsilyl)-	0	0	0.00767183	0	0
.alpha.-l-Mannopyranoside, methyl 6-deoxy-2,3,4-tris-O-(trimethylsilyl)-	0	0	0.0587357	0	0.0904961
.alpha.-Tocopheryl acetate	0	0.229968	0.207815	0	0
.beta.-D-(+)-Xylopyranose, tetrakis(trimethylsilyl) ether	0	0.0494391	0.0367083	0	0
.beta.-D-Allopyranose, pentakis(trimethylsilyl) ether	0	0	0	0	0.0361195
.beta.-D-Glucopyranose, 3-O-methyl-1,2,4,6-tetrakis-O-(trimethylsilyl)-	0	0.00736541	0	0	0
.beta.-Eudesmol, trimethylsilyl ether	0.0221949	0	0	0	0
.beta.-Gentiobiose, octakis(trimethylsilyl) ether, methyloxime (isomer 2)	0	0	0	0	0.0102847
.beta.-L-(-)-Fucopyranose, tetrakis(trimethylsilyl) ether	0	0.0086463	0	0	0
.beta.-Sitosterol trimethylsilyl ether	0.0190593	0	0	0	0
1,2,5,6-Hexanetetrol, tetrakis-O-(trimethylsilyl)-	0	0	0	0	0.00303671
l-(+)-Ascorbic acid 2,6-dihexadecanoate	2.04653	0.590706	0	0	0.366106
13-Docosenoic acid, methyl ester	0.0231687	0	0.130776	0	0.0564679
2-Monostearin trimethylsilyl ether	0	0.036544	0.0121183	0	0.0390939
1-Docosanol, trimethylsilyl ether	0	0	0.0218631	0	0.00772794
1-Monolinoleoylglycerol trimethylsilyl ether	0	0	0	0	0.519033
1-O-Heptadecylglycerol, bis-trimethylsilyl ether	0	0	0.0432011	0	0
2(3H)-Furanone, dihydro-3,4-bis[(trimethylsilyl)oxy]-, trans-	0	0.00791225	0	0	0.00200465
2,2'-(2,2'-Oxybis(ethane-2,1-diyl)bis(oxy))bis(ethane-2,1-diyl) bis(2-methylbutanoate)	0	0.0915768	0	0	0
2,2,11,11-tetramethyl-8-(trimethylsilyloxy)-5-((trimethylsilyloxy)methyl)-3,6,10-trioxa-2,11-disiladodecane	0	1.7222	0	0	0.256046
2,3,4,6-Tetra-O-trimethylsilyl-1-[1,7-dicarba-closo-dodecaboran-(12)-1-yl]-D-glucopyranose,	0	0	0.121524	0	0
2,4,7,14-Tetramethyl-4-vinyl-tricyclo[5.4.3.0(1,8)]tetradecan-6-ol	0.00813248	0	0	0	0
2,6-Decadiene-4,5-diol, 6-ethyl-	0	0.000771984	0	0	0
2-Amino-4,6-dimethoxypyrimidine	0.0157144	0	0	0	0
(3-Hydroxyphenyl)butyric acid, di-TMS	0	0.219199	0.334383	0	0
2-Deoxy-D-ribose, tris(trimethylsilyl) ether	0	0	0	0	0.0678651
2-Deoxy-D-ribose, tris(trimethylsilyl) ether, trimethylsilyloxime (isomer 2)	0	0	0.175977	0	0.0656335
2H-1-Benzopyran-6-ol, 3,4-dihydro-2,8-dimethyl-2-(4,8,12-trimethyltridecyl)-, [2R-[2R*(4R*,8R*)]]-	0.00139061	0	0	0	0
Succinic acid	0	0.0586748	0	0	0.0265451
3,6-Dioxa-2,4,5,7-tetrasilaoctane, 2,2,4,4,5,5,7,7-octamethyl-	0.0378271	0	0	0	0
3-Chloro-4-fluoronitrobenzene	0.00705081	0.063829	0	0	0.0302545
Cyclohexanecarboxylic acid, dodec-9-ynyl ester	0	0.0395343	0	0	0
Xylulose derivative	0	0.0323454	0	0	2.08997
6-Octadecenoic acid	1.25131	0.0294459	0	0	0
5,8,11,14-Eicosatetraenoic acid, ethyl ester, (all-Z)-	0	0	0	0	0.0229911
5,8,11,14-Eicosatetraenoic acid, methyl ester, (all-Z)-	0.0270948	0	0	0	0.0873986
6,9-Octadecadienoic acid, methyl ester	0.00561035	0	0	0	0
Pantothenic acid tritms	0	0.021736	0	0	0
9,12-Octadecadienoic acid (Z,Z)-, trimethylsilyl ester	0.0414681	0	0	0	0
9-Octadecenamide, (Z)-	0.00571674	0	0	0	0
Acetamide, N-(2-phenylethyl)-	0.00941341	0	0	0	0
L-Ascorbic acid, 2-O-methyl-3,5,6-tris-O-(trimethylsilyl)-	0	0.0107612	0.00398294	0	0.015871
18-Methyl-nonadecanol, trimethylsilyl ether	0	0.0139964	0	0	0.00418625
3-Chloro-1,2-propanediol, di(trimethylsilyl) ether	0	0.00598949	0.0105148	0	0.00337096
.alpha.-Linolenic acid, trimethylsilyl ester	0	0.00634998	0	0	0
4-Cyano-1-trimethylsilyloxybenzene	0	0.00251075	0	0	0.000649112
1,2-Bis(trimethylsilyl)benzene	0.00316186	0	0	0	0
15-Tetracosenoic acid, methyl ester, (Z)-	0.0048904	0	0	0	0.00587532
1H-Indole	0.0081297	0	0.29727	0	0
Butyl 9,12-octadecadienoate	0.137125	0	0	0	0
1-Hydroxycyclohexane-1-carboxylic acid, bis(trimethylsilyl)	0	0	0.005693	0	0
cis-11,14-Eicosadienoic acid, methyl ester	0.00812707	0	0	0	0
cis-13-Eicosenoic acid, trimethylsilyl ester	0	0	0	0	0
cis-7,10,13,16-Docosatetraenoic acid, methyl ester	0.00668708	0	0	0	0
2-Aminoethanol, N-acetyl-, trimethylsilyl ether	0	0	0.0207175	0	0
Cyclopropaneoctanoic acid, 2-octyl-, methyl ester	0	0	0	0	0.0228894
D-(-)-Fructofuranose, pentakis(trimethylsilyl) ether (isomer 2)	0	0.417517	0	0	0.0510835
2-Butenedioic acid (Z)-, dibutyl ester	0.00254164	0	0	0	0
D-(+)-Talofuranose, pentakis(trimethylsilyl) ether (isomer 2)	0	0	0	0	0.00766306
D-Arabinonic acid, 2,3,5-tris-O-(trimethylsilyl)-, .gamma.-lactone	0	0	0.00826404	0	0
D-Arabinopyranose, tetrakis(trimethylsilyl) ether (isomer 1)	0.00379105	0.191203	0.0851068	0	0.0480406
D-Erythro-Pentitol, 2-deoxy-1,3,4,5-tetrakis-O-(trimethylsilyl)-	0	0.0891202	0.00614079	0	0.0279795
D-Glucitol, 6-deoxy-1,2,3,4,5-pentakis-O-(trimethylsilyl)-	0	0	0.0156939	0	0
D-Glucopyranose, 4-O-[2,3,4,6-tetrakis-O-(trimethylsilyl)-.beta.-D-galactopyranosyl]-1,2,3,6-tetrakis-O-(trimethylsilyl)-	0	0	0	0	0.00525134
Diethyl Phthalate	0.00186311	0	0	0	0
DL-Arabinose, tetrakis(trimethylsilyl) ether, methyloxime	0	1.24869	0	0	0
DL-Arabinose, tetrakis(trimethylsilyl) ether, trimethylsilyloxime (isomer 1)	0	0	0	0	0.000775418
d-Mannitol, 1-O-(22-hydroxydocosyl)-	0	0.0334882	0	0	0
d-Mannose, 2,3,4,5,6-pentakis-O-(trimethylsilyl)-, o-methyloxyme, (1E)-	0.101997	0	0	0	0.182914
Docosanoic acid, trimethylsilyl ester	0	0	0.00685778	0	0
Dodecanal, O-methyloxime	0.00646018	0	0	0	0
Dodecanoic acid	0.0104784	0	0	0	0
D-Ribo-Hexitol, 3-deoxy-1,2,4,5,6-pentakis-O-(trimethylsilyl)-	0	0.0948568	0.0397157	0	0.00558973
D-Ribopyranose, 1,2,3,4-tetrakis-O-(trimethylsilyl)-	0.0380944	0	0	0	0
d-Ribose, 2,3,4,5-tetrakis-O-(trimethylsilyl)-, O-methyloxime	0.0364075	0	0	0	0
D-Sorbitol, hexakis(trimethylsilyl) ether	0	0	0	0	0.00421343
Dulcitol, hexakis(trimethylsilyl) ether	0	0.110409	0.0452618	0	0.0761162
Ergost-5-en-3-ol, acetate, (3.beta.,24R)-	0.00750845	0.0196937	0	0	0.0102174
Ergosta-2,24-dien-26-oic acid, 18-(acetyloxy)-5,6-epoxy-4,22-dihydroxy-1-oxo-, .delta.-lactone, (4.beta.,5.beta.,6.beta.,22R)-	0	0	0.106015	0	0
Glucofuranoside, methyl 2,3,5,6-tetrakis-O-(trimethylsilyl)-, .alpha.-D-	0.00819719	0	0	0	0
2-sec-Butyl-6-ethylaniline	0.0109234	0	0	0	0
Heptadecanoic acid	0.11501	0	0	0	0
Heptadecanoic acid, glycerine-(1)-monoester, bis-O-trimethylsilyl-	0	0.0200452	0.00486944	0	0.0111848
Hexadecanamide	0.000507295	0	0	0	0
Hexadecen-1-ol, trans-9-	0	0	0.0369687	0	0
3-Methyl-2-ketobutyric acid mo-tms pk2	0	0	0.00686735	0	0
L-(-)-Arabitol, pentakis(trimethylsilyl) ether	0	0.0239071	0	0	0
L-(-)-Fucose, tetrakis(trimethylsilyl) ether, methyloxime (syn)	0	0.365978	0.395819	0	0
L-(+)-Rhamnose, tetrakis(trimethylsilyl) ether, trimethylsilyloxime (isomer 2)	0	0	0	0	0.00162071
L-(+)-Threose, tris(trimethylsilyl) ether, trimethylsilyloxime (isomer 1)	0	0.0073079	0	0	0
L-(+)-Threose, tris(trimethylsilyl) ether, trimethylsilyloxime (isomer 2)	0	0	0.00776934	0	0
Lactulose, octakis(trimethylsilyl) ether, methyloxime (isomer 1)	0	0.0113562	0	0	0.00157789
5,8,11,14,17-Eicosapentaenoic acid, methyl ester, (all-Z)-	0.00166887	0	0	0	0.00530713
L-Fucitol, pentakis(trimethylsilyl) ether	0	0	0.00524582	0	0
Benzene, 1-isocyano-2-methyl-	0.00526132	0	0	0	0.00251702
Maltitol, nonakis(trimethylsilyl) ether	0	0.00795674	0	0	0
Mannose, 2,3,4,5,6-pentakis-O-(trimethylsilyl)-, D-	0.229461	0	0	0	0
Methyl 10,13,16-docosatrienoate	0	0.234659	0	0	0
Methyl 10-trans,12-cis-octadecadienoate	0.26295	0	0	0	0
Methyl 13-methyl-eicosanoate	0	0	0.00423894	0	0
Methyl 18-methylnonadecanoate	0	0	0	0	0.0951091
Methyl 2-(2-(trimethylsilyloxy)ethoxy)acetate	0	0.0135515	0	0	0
Methyl 20-methyl-docosanoate	0.0023023	0	0	0	0
Benzeneacetonitrile, 4-hydroxy-	25.195	0	0	0	0
Methyl 5-eicosenoate	0	0	0	0	0.261264
Methyl 9.cis.,11.trans.t,13.trans.-octadecatrienoate	0.0340011	0	0	0	0.0200238
Naphthalene, 3,4-dihydro-1,8-bis(trimethylsilyloxy)-	0	0	0	0	0.00198241
n-Decanoic acid	0.00309661	0	0	0	0
Neopentyl alcohol, tert-butyldimethylsilyl ether	0	0.0436879	0	0	0
N-Ethylmaleamic acid	0	0	0.0025268	0	0
Benzoic acid, 3-amino-, methyl ester	0.00831303	0	0	0	0
N-Nitroso-N-[2-[(trimethylsilyl)oxy]ethyl]ethenamine	0	0.00447404	0	0	0.00180807
Nonadecanoic acid, methyl ester	0.0111129	0	0	0	0.0113243
Octadecane-1,2-diol, bis(trimethylsilyl) ether	0	0.0128717	0.056008	0	0.00932733
Palmitoyl chloride	0.0292158	0	0	0	0
Pantoylpropylamide, bis(trimethylsilyl) ether	0	0	0.101175	0	0
D-(-)-Lactic acid, trimethylsilyl ether	0	0	0	0	0.00432276
Ethylenediaminetetraacetic acid, tetrakis(trimethylsilyl) ester	0	0	0	0	0.0315372
Hydrocinnamic acid	0.0113779	0	0.0569421	0	0
l-Alanine, tert-butyldimethylsilyl ester	0	0	0.00675291	0	0
l-Aspartic acid, bis(trimethylsilyl) ester	0.060097	0	0	0	0
Propanetriol, 2-methyl-, tris-O-(trimethylsilyl)-	0	0	0.105043	0	0.00246432
Methyl 3-amino-4-methoxybenzoate	0.00145521	0	0	0	0
Semioxamazide	0.00887455	0	0	0	0
Stigmasta-5,22-dien-3-ol, acetate, (3.beta.)-	0.00240969	0	0	0	0
Niacin	0.000859848	0	0	0	0
Talose, 2,3,4,5,6-pentakis-O-(trimethylsilyl)-	0.0236575	0	0	0	0
Tetracosan-1-ol trimethylsilyl ether	0	0	0.00411358	0	0
Pentadecanoic acid, methyl ester	0	0	0.507927	0	0
Tetradecanal, O-methyloxime	0.0228365	0	0	0	0
Phenol, 2,4-bis(1,1-dimethylethyl)-	0.00191856	0	0	0	0
Phenol, 3-(2-trimethylsilyloxyethyl)-	0.00551972	0	0	0	0
Squalene	0.0164476	0	0	0	0.00476409
Trimethylsilyl chloroacetate	0.000892421	0	0	0	0
Inositol, 1,2,3,4,5,6-hexakis-O-(trimethylsilyl)-, scyllo-	0	1.34793	0	0	0
