# Supplementary material for: Multi-Omics Analysis Demonstrates the Critical Role of Non-Ethanolic Components of Alcoholic Beverages in the Host Microbiome and Metabolome: A Human- and Animal-Based Study
Source: Microorganisms. 2023 Jun 5;11(6):1501. doi: 10.3390/microorganisms11061501 (PMC10301968; doi:10.3390/microorganisms11061501)
Supplement: Supplementary file 1 [file microorganisms-11-01501-s001.zip › Table S7_Effect of alcoholic beverages on mice blood metabolites.xlsx]

## Sheet: MSTFA_derivatised
Metabolites	Untreated_day60	Whisky type1 treated_60	Whisky type2 treated_day60	Whisky type3 treated_60	Ethanol treated_day60
Propanoic acid, decyl ester	17.4571	6.69271	29.6995	23.5576	21.7702
D-(+)-Talose, pentakis(trimethylsilyl) ether, methyloxime (syn)	10.6735	10.2492	5.2969	4.30038	5.53753
Tris(trimethylsilyl)borate	8.66247	13.0551	15.3779	15.7323	13.9951
Hexadecanoic acid, trimethylsilyl ester	7.96519	7.2504	4.68662	6.39786	6.96416
Urea, N,N'-bis(trimethylsilyl)-	6.97566	0	0	0	0.139591
Octadecanoic acid, trimethylsilyl ester	6.51979	6.55064	4.6684	6.68813	6.33553
1,2,3-Propanetricarboxylic acid, 2-[(trimethylsilyl)oxy]-, tris(trimethylsilyl) ester	5.95971	4.13293	0.0329393	0	0.083783
Glycerol, tris(trimethylsilyl) ether	5.73863	3.81784	3.12603	2.93408	3.95373
9,12-Octadecadienoic acid (Z,Z)-, methyl ester	4.22143	2.16654	0.862743	1.08143	1.7278
Tris(trimethylsilyl)hydroxylamine	2.60852	2.3645	2.28479	1.60779	1.393
11-cis-Octadecenoic acid, trimethylsilyl ester	0.237136	0	0	0	0
Mannose, 2,3,4,5,6-pentakis-O-(trimethylsilyl)-, D-	1.94423	0	1.29304	1.43838	0
Cholesterol trimethylsilyl ether	1.89779	2.03146	1.85404	2.21477	1.98988
Myo-Inositol, 1,2,3,4,5,6-hexakis-O-(trimethylsilyl)-	1.84151	2.21376	1.74756	1.81336	2.27942
4-Methylmandelic acid, di-TMS	1.71461	0.923579	0	0	0
D-(+)-Talofuranose, pentakis(trimethylsilyl) ether (isomer 2)	1.30791	0	1.21626	1.52169	0
Phosphoric acid, bis(trimethylsilyl) 2,3-bis[(trimethylsilyl)oxy]propyl ester	0.965428	0.260392	0	0	0
Valeric acid, 5-methoxy-, trimethylsilyl ester	1.64038	0.0100214	0	0.116682	0.0442562
2-Propenoic acid, pentadecyl ester	0.901275	0	0	0	0
Ethanedioic acid, bis(trimethylsilyl) ester	0.0158399	0	0	0.153825	0.223653
2-Hydroxypropane-1,2,3-tricarboxylic acid, tris(trimethylsilyl) ester	0.711436	0	0	0	0
1,2-Bis(trimethylsiloxy)ethane	0.702938	0.548537	0.707003	0.820768	0.677449
cis-9-Hexadecenoic acid, trimethylsilyl ester	0.55988	0.406628	0.213562	0.267417	0.340262
Arachidonic acid, trimethylsilyl ester	0.530236	0.536421	0.273466	0	0.271842
D-Fructose, 1,3,4,5,6-pentakis-O-(trimethylsilyl)-, O-methyloxime	0.498007	0.526193	0.105735	0.108554	0.178083
1,5-Anhydro-D-sorbitol, tetrakis(trimethylsilyl) ether	0.368454	0.656114	0.393624	0.49575	0.687611
Heptadecanoic acid, trimethylsilyl ester	0.408752	0.508918	0.194617	0.359923	0.363815
Butanedioic acid, [(trimethylsilyl)oxy]-, bis(trimethylsilyl) ester	0.359965	0.12106	0	0.0321649	0.0322504
Glycine, N,N-bis(trimethylsilyl)-, trimethylsilyl ester	0.0212216	1.58872	1.09753	1.2173	1.64094
1-Decanol, 2-hexyl-	0.336597	0.281076	0.598716	0.48738	0.389237
(R*,S*)-3,4-DIHYDROXYBUTANOIC ACID TRITMS	0.368376	0	0.946675	0.875653	1.88459
1-Monooleoylglycerol trimethylsilyl ether	0.321365	0.0157342	0	0	0.00543196
1-Propene-1,2,3-tricarboxylic acid, tris(trimethylsilyl) ester, (E)-	0.266601	0	0	0	0
Eicosanoic acid, trimethylsilyl ester	0.312086	0.121668	0.21204	0.21375	0
trans-9-Octadecenoic acid, trimethylsilyl ester	0.287429	2.12563	0.711631	1.11107	1.65406
3,5-Dioxa-4-phospha-2-silaoctan-8-oic acid, 2,2-dimethyl-4,7-bis[(trimethylsilyl)oxy]-, trimethylsilyl ester, 4-oxide	0.22927	0	0	0	0
Nonadecyl heptafluorobutyrate	0.209338	0.58955	0.342152	0.591073	0.524199
Methyl stearate	0.212452	0.577822	0.498587	0.567795	0.55648
Oleic acid, trimethylsilyl ester	0.199594	0.720311	0.0648641	0.201886	0
l-Alanine	0.0164961	0.608202	0	0	0.00709532
D-Glucose, 2,3,4,5,6-pentakis-O-(trimethylsilyl)-, O-methyloxime	0.0359085	9.24517	5.68068	4.91463	5.47176
L-Threitol, tetrakis(trimethylsilyl) ether	0.218947	0.0144773	0.0147002	0.0358962	0.0217376
.beta.-L-Galactopyranose, 6-deoxy-1,2,3,4-tetrakis-O-(trimethylsilyl)-	0.181165	0.151847	0	0.00936231	0
Acetic acid, [(trimethylsilyl)oxy]-, trimethylsilyl ester	0.1594	0.415809	0.271225	0.245257	0.353294
cis-4,7,10,13,16,19-Docosahexaenoic acid, trimethylsilyl ester	0.143836	0	0	0	0
n-Pentadecanoic acid, trimethylsilyl ester	0.150713	0.214374	0.160719	0.158412	0.16923
L-Threonic acid, tris(trimethylsilyl) ether, trimethylsilyl ester	0.134932	0.215217	0.199679	0.203132	0.247332
D-Gluconic acid, 2,3,4,5,6-pentakis-O-(trimethylsilyl)-, trimethylsilyl ester	0.126763	0.0240448	0.0231978	0.0111757	0.0173255
Ethyl Oleate	0.125094	0	0	0	0
Heptacosyl heptafluorobutyrate	0.10839	0	0.154862	0.118895	0.0704282
D-(-)-Lyxose, tetrakis(trimethylsilyl) ether, methyloxime (syn)	0.102271	0.274334	0.141365	0.0466492	0.0918522
3-.alpha.-Mannobiose, octakis(trimethylsilyl) ether, methyloxime (isomer 2)	0.0882941	0	4.26366	0	0
Benzenedicarboxylic acid	0.09345	0	0	0	0
19-Norandrosterone ditms	0.0889691	0	0	0	0
Ricinoleic acid, trimethylsiloxy, trimethylsilyl ester	0.0851587	0	0	0	0
Dodecanoic acid, trimethylsilyl ester	0.0846123	0	0	0	0
19-Norepiandrosterone tms	0.0907883	0.0461623	0	0	0
l-Threonine, O-(trimethylsilyl)-, trimethylsilyl ester	0.360325	0.324125	0	0	0
Glutamic acid, N-(trimethylsilyl)-, bis(trimethylsilyl) ester, L-	0.0669441	0	0	0	0
Nonadecanoic acid, trimethylsilyl ester	0.0649962	0.165475	0.142267	0	0
L-Proline, 1-(trimethylsilyl)-, trimethylsilyl ester	0.0175598	0.0352812	0	0	0
2-Monostearin trimethylsilyl ether	0.0797322	0	0.0584642	0	0
Dotriacontyl pentafluoropropionate	0.0559503	0.0441007	0	0.0580863	0.0651297
1,3-Benzoxazol-2-amine ditbdms	0.0544198	0.453115	0.37167	0	0.412762
cis-11,14-Eicosadienoic acid, trimethylsilyl ester	0.0425387	0	0	0.0100214	0
Docosanoic acid, trimethylsilyl ester	0.0460838	0.131321	0.139094	0.196604	0.240731
D-(-)-Ribofuranose, tetrakis(trimethylsilyl) ether (isomer 2)	0.0440631	0.82643	1.27576	1.20834	1.39354
Tris(hydroxymethyl)aminomethane, O,O',O''-tris(trimethylsilyl) ether	0.0386857	0	0	0	0
1-Octacosanol, 2,4,6,8-tetramethyl-, (all-R)-	0.0425052	0	0	0	0
Pentanoic acid, 2,2,4-trimethyl-3-carboxyisopropyl, isobutyl ester	0.0337069	0	0	0.00522462	0
1H-Indole-2,3-dione, 6-ethoxy-1-(trimethylsilyl)-, 3-[O-(trimethylsilyl)oxime]	0.0354875	0	0	0	0.00506943
N-(o-Toluoyl)-glycine	0	0.0444722	0.0442562	0	0
D-(-)-Fructofuranose, pentakis(trimethylsilyl) ether (isomer 2)	0.0375737	0	0	0	0
15-Isobutyl-(13.alpha.H)-isocopalane	0.0298719	0	0.0526658	0	0.0529551
Linolenic acid, trimethylsilyl ester	0.0262387	0	0	0	0
Octanoic acid, dodecyl ester	0.0289283	0.0371983	0	0.035356	0.0432224
L-(+)-Threose, tris(trimethylsilyl) ether, methyloxime (syn)	0.029977	0.0139756	0	0.0830834	0.012585
1-Heptatriacotanol	0.0218218	0	0	0	0
1,1,3,6-tetramethyl-2-(3,6,10,13,14-pentamethyl-3-ethyl-pentadecyl)cyclohexane	0.0248987	0	0	0.232149	0
D-erythro-2-Pentulose, 1,3,4-tris-O-(trimethylsilyl)-, O-methyloxime, 5-[bis(trimethylsilyl) phosphate]	0.0202104	0	0	0	0
Ethyl phosphoric acid, di-TMS derivative	0.0132748	0	0	0	0
N,O-Bis-(trimethylsilyl)phenylalanine	0.0639365	0.0205723	0	0	0
Oxalic acid, cyclohexylmethyl tridecyl ester	0.0199089	0	0	0.0367489	0
Sucrose, octakis(trimethylsilyl) ether	0.0191692	0	0	0	0.156148
Sulfurous acid, octadecyl 2-propyl ester	0.0161411	0.00787309	0.0199466	0.0207673	0.0398834
L-(+)-Erythrulose, tris(trimethylsilyl) ether, trimethylsilyloxime (isomer 1)	0.0178005	0.0447807	0.0164473	0.0152132	0.0208693
Serine, bis(trimethylsilyl)-	0.181136	0.0378116	0	0	0
Docosyl trifluoroacetate	0.0165821	0	0	0	0
meso-Erythritol, tetrakis(trimethylsilyl) ether	0.0188894	0.305525	0.387095	0.32659	0.458797
L-Valine, trimethylsilyl ester	0.0144005	0.317501	0.192804	0.144925	0.137489
n-Propyl 9,12-octadecadienoate	0.01337	0	0	0	0
Inosine, tetrakis(trimethylsilyl) ether	0.0121685	0	0	0	0
Glucaric acid, 2,3,4,5-tetrakis-O-(trimethylsilyl)-, bis(trimethylsilyl) ester	0.0100169	0	0	0	0
p-Toluic acid, 3-tridecyl ester	0.0115913	0	0	0	0
Ethanimidic acid, N-(trimethylsilyl)-, trimethylsilyl ester	0.00953357	0	0	0	0
2-Butenedioic acid (E)-, bis(trimethylsilyl) ester	0.0108068	0	0	0	0
2-Hexenoic acid, 2-[(trimethylsilyl)oxy]-, trimethylsilyl ester/Propanedioic acid, [(trimethylsilyl)oxy]-, bis(trimethylsilyl) ester	0.00543655	0	0	0	0
Isotridecyl alcohol, trimethylsilyl derivative	0.00940381	0	0	0	0
Carbonic acid, neopentyl cyclohexylmethyl ester	0.00932078	0	0	0	0
D-(+)-Galactose, pentakis(trimethylsilyl) ether, benzyloxime (isomer 1)	0.00919114	0	0	0	0
l-Leucine, trimethylsilyl ester	0.0659446	0	0	0.0393419	0
Glucopyranose, 1,2,3,4,6-pentakis-O-(trimethylsilyl)-, D-	0.00792097	0	0	0	0
L-Aspartic acid, N-(trimethylsilyl)-, bis(trimethylsilyl) ester	0.00693501	0	0	0	0
D-(-)- Erythrofuranose, tris(trimethylsilyl) ether (isomer 1)	0.0062088	0.00794298	0	0	0.0158571
2-Ketoisocaproic acid mo-tms	0.00643319	0	0	0	0
Xylitol, 1,2,3,4,5-pentakis-O-(trimethylsilyl)-	0.00799561	0.0148932	0.0211742	0.0306366	0.0199136
1-Pentacosanol	0.00713746	0	0	0.019042	0
Dibutyl phthalate	0.0044274	0.00804658	0.00703709	0.0093605	0.00952181
Niacinamide, N-trimethylsilyl-	0.00371141	0	0	0	0
Fumaric acid, ditridecyl ester	0.00326379	0	0	0	0
Cycloheptanone, 4-acetyl-7,7-dimethyl-2-(2-oxopropyl)-	0.0021785	0	0	0	0
dl-2-Aminobutyric acid	0.00161456	0	0	0	0
Decanoic acid, trimethylsilyl ester	0	0.0238492	0.0270905	0	5.85212
Hexadecen-1-ol, trans-9-	0	1.87438	2.82652	3.44545	2.39422
L-(-)-Arabitol, pentakis(trimethylsilyl) ether	0	1.29285	1.50873	1.33837	1.97858
Galactopyranose, 1,2,3,4,6-pentakis-O-(trimethylsilyl)-, .beta.-d-	0	3.03761	1.26952	1.35542	0.828375
DL-Arabinopyranose, tetrakis(trimethylsilyl) ether	0	0	0.0247737	0	0.700791
D-(-)-Fructose, pentakis(trimethylsilyl) ether, methyloxime (anti)	0	0	0	0	0.571047
Tetradecanoic acid, trimethylsilyl ester	0	0	0	0	0.541912
Arabinofuranose, 1,2,3,5-tetrakis-O-(trimethylsilyl)-	0	0.309016	0.508798	0	0.541049
Ribitol, 1,2,3,4,5-pentakis-O-(trimethylsilyl)-	0	0	0	0	0.428332
D-Arabinopyranose, tetrakis(trimethylsilyl) ether (isomer 1)	0	0.995334	1.17109	0.728941	0.475174
2-Deoxy-D-ribose, tris(trimethylsilyl) ether	0	0.175957	0.459943	0.480378	0.374206
5,8,11,14-Eicosatetraenoic acid, methyl ester, (all-Z)-	0	0.480765	0.194823	0.281453	0.306084
Ribonic acid, 2,3,4,5-tetrakis-O-(trimethylsilyl)-, trimethylsilyl ester	0	0.202165	0	0	0.228458
Trimethylsilyl 4-methylbenzoate	0	0	0.22498	0.233279	0.155868
Acrylic acid, 2,3-bis[(trimethylsilyl)oxy]-, trimethylsilyl ester	0	0.106998	0.145514	0.127659	0.128337
2-Oxovaleric acid, tert-butyldimethylsilyl ester	0	0	0	0	0.130494
Oleanitrile	0	0.242029	0	0.141921	0.117349
D-Arabinonic acid, 2,3,5-tris-O-(trimethylsilyl)-, .gamma.-lactone	0	0.0353718	0.0667546	0.0456265	0.0959561
.beta.-DL-Arabinopyranose, 1,2,3,4-tetrakis-O-(trimethylsilyl)-	0	0.217023	0.0866229	0.0991432	0.124692
Docosahexaenoic acid, 1,2,3-propanetriyl ester	0	0	0	0	0.0754931
D-(-)-Erythrose, tris(trimethylsilyl) ether, methyloxime (syn)	0	0.0271474	0.0469706	0.0581744	0.0470233
D-Arabinose, tetrakis(trimethylsilyl) ether, trimethylsilyloxime (isomer 2)	0	0	0	0.0629594	0.0531384
Dodecanal	0	0.0205516	0.0333475	0.0342701	0.0395118
Tetracosyl trifluoroacetate	0	0	0.031568	0	0.0344887
Ribo-hexos-3-ulose, 2,4,5,6-tetrakis-O-(trimethylsilyl)-, bis(O-methyloxime)	0	0	0	0	0.0360147
Eicosyl trifluoroacetate	0	0	0	0	0.0292707
.alpha.-DL-Lyxofuranoside, methyl 2,3,5-tris-O-(trimethylsilyl)-	0	0.0483867	0	0	0.0228121
Acetonitrile, 2-phenyl-2-trimethylsilyloxy-	0	0	0	0	0.0252179
Tetracontane-1,40-diol	0	0	0.00670087	0	0.0185206
3-Chloro-1,2-propanediol, di(trimethylsilyl) ether	0	0	0	0	0.0134149
Xylulose tetrakis(trimethylsilyl)-	0	0.0155411	0.0125639	0.0120372	0.0142471
Benzoic acid trimethylsilyl ester	0	0.0127479	0.0427929	0.0180905	0.0139689
erythro-7,8-Bromochlorodisparlure	0	0	0	0	0.00868828
Benzaldehyde, 3-methyl-	0	0	0	0.0101405	0.0102753
.beta.-D-Glucopyranuronic acid, 1,2,3,4-tetrakis-O-(trimethylsilyl)-, trimethylsilyl ester	0	0	0.00566198	0.00806953	0.0130706
1-Heptacosanol	0	0	0	0	0.00997827
17.alfa.,21.beta.-28,30-Bisnorhopane	0	0	0.0106441	0	0.00999059
14-Methyl-pentadecane-1,2-diol, isopropylidene derivative	0	0	0	0	0.0080329
5-((tert-Butyldimethylsilyl)oxy)-2,2,6,6-tetramethylhept-4-en-3-one, Isomer 1	0	0	0	0	0.00618444
Bis(trimethylsilyl)bromosuccinate	0	0	0	0	0.0066162
D-Pinitol, pentakis(trimethylsilyl) ether	0	0.0234939	0	0.00706407	0.00533809
Pseudo uridine penta-tms	0	0	0	0	0.00358892
Diethylmalonic acid, monochloride, 4-methylcyclohexyl ester	0	0	0	0	0.00245047
Azelaic acid, bis(trimethylsilyl) ester	0	0	0	0	0.00335649
Undecanenitrile	0	0	0	0	0.00294221
2,2,4-Trimethyl-1,3-pentanediol diisobutyrate	0	0	0	0	0.00260004
.beta.-D-Galactofuranose, 1,2,3,5,6-pentakis-O-(trimethylsilyl)-	0	2.6215	0	0	0
D-Allose, pentakis(trimethylsilyl) ether, methyloxime (syn)	0	0.612638	0.0602517	0	0
.alpha.-d-Glucopyranoside, methyl 2,3,4-tris-O-(trimethylsilyl)-, hexadecanoate	0	0.651075	0	0	0
d-Ribose, 2,3,4,5-tetrakis-O-(trimethylsilyl)-, O-methyloxime	0	0.143321	0	0	0
7-Isobutoxy-5,9-dihydro-6,8-dioxa-7-bora-benzocycloheptene	0	0.111491	0	0	0
D-(+)-Glucuronic acid .gamma.-lactone, tris(trimethylsilyl) ether (isomer 1)	0	0.0621897	0.0567544	0.0404615	0
l-Methionine, trimethylsilyl ester	0.00435884	0	0	0	0
1-O-hexadecylglycerol - bis-trimethylsilyl ether derivative	0	0.0438923	0	0	0
.alpha.-L-(-)-Fucopyranose, tetrakis(trimethylsilyl) ether	0	0.0307589	0	0	0
cis-13-Eicosenoic acid, trimethylsilyl ester	0	0.0365301	0	0	0
Trichloroacetic acid, 4-hexadecyl ester	0	0.0306506	0	0	0
Eicosyl heptafluorobutyrate	0	0.0307526	0	0	0
Benzenepropanoic acid, .alpha.-[(trimethylsilyl)oxy]-, trimethylsilyl ester	0	0.0330232	0	0	0
Nonadecyl trifluoroacetate	0	0.0216209	0.0260525	0	0
Hexatriacontyl trifluoroacetate	0	0.00959695	0.0161438	0	0
1,4-Benzenedicarboxylic acid, bis(trimethylsilyl) ester	0	0.0114581	0.0143762	0.00664099	0
9-Octadecynenitrile	0	0.010431	0.00813856	0.0129629	0
2-Desoxy-pentos-3-ulose, bis(methoxime),O,O'-bis(trimethylsilyl)-	0	0.00605529	0	0	0
cis-10-Heptadecenoic acid, trimethylsilyl ester	0	0.00484299	0	0	0
d-Galactose, 2,3,4,5,6-pentakis-O-(trimethylsilyl)-, o-methyloxyme, (1Z)-	0	0	0	4.19795	0
cis-5,8,11-Eicosatrienoic acid, trimethylsilyl ester	0	0	0	0.259603	0
D-Psicose, pentakis(trimethylsilyl) ether, trimethylsilyloxime (isomer 2)	0	0	0	0.268336	0
2-Hexyldecyl acetate	0	0	0.0470968	0.0516046	0
D-(+)-Galacturonic acid, O-pentakis(trimethylsilyl) deriv.	0	0	0	0.0271477	0
Docosyl heptafluorobutyrate	0	0	0	0.0934391	0
2-Isopropyl-4-trimethylsilylethynyloxazolidine-3-carboxylic acid, methyl ester	0	0	0	0.023727	0
O-Ethyl-N,N-bis(trimethylsilyl)hydroxylamine	0	0	0	0.00950399	0
1-Triacontanol	0	0	0	0.0159737	0
11-Methyldodecanol	0	0	0	0.00428725	0
2-Hexenedioic acid, 2-[(trimethylsilyl)oxy]-, bis(trimethylsilyl) ester	0	0	0.00540196	0	0
3,6-Dioxa-2,4,5,7-tetrasilaoctane, 2,2,4,4,5,5,7,7-octamethyl-	0	0	0.0250175	0	0
7-Hexadecenal, (Z)-	0	0	0.0593738	0	0
Bacteriochlorophyll-c-stearyl	0	0	0.0334202	0	0
Benzamide, N-[2-(3-fluorophenyl)-5-methyl-2H-pyrazol-3-yl]-2-methyl-	0	0	0.0399154	0	0
Citrazinic triTMS	0	0	0.0248498	0	0
L-Isoleucine, N-(trimethylsilyl)-, trimethylsilyl ester	0	0	0.0630861	0	0
Nonanedioic acid, bis(tert-butyldimethylsilyl) ester	0	0	0.0267165	0	0

## Sheet: BSTFA_derivatised
Metabolites	Untreated_day60	Whisky type1 treated_60	Whisky type2 treated_day60	Whisky type3 treated_60	Ethanol treated_day60
Heneicosane	0	0	92.9579	0	0
N-Aminopyrrolidine	0	0	0	67.8609	9.6893
Dotriacontane	31.9605	0.254334	0	10.9236	1.50215
2,6-Octadiene-4,5-diol, 4-methyl-	0	0	0	0	28.2191
n-Hexadecanoic acid	12.5178	0	0	5.71101	0.189363
Dodecane, 2,6,11-trimethyl-	2.61284	17.3904	0.291876	0.846864	0.0396617
Octadecanoic acid	11.559	0	0	5.60865	0
Hexadecanoic acid, trimethylsilyl ester	14.0178	0	0	0.00926681	0
2-Pyridinecarboxaldehyde	0	0	0	0	10.6471
Tetrapentacontane	9.08547	1.19294	0	0.0250005	0.0961418
Dodecane, 2,6,10-trimethyl-	0.279273	4.85226	0	0.313305	0.0271626
Eicosane	3.75429	4.12119	0	0.723767	0.0691078
1-Butylpiridinium bromide	0	0	0	0	7.22433
Butylated Hydroxytoluene	0	8.5936	0	0.137622	0.178227
Hexadecen-1-ol, trans-9-	0	0	0	0	7.35959
Octadecanoic acid, trimethylsilyl ester	6.59447	0	0	0.0171949	0
7,9-Di-tert-butyl-1-oxaspiro(4,5)deca-6,9-diene-2,8-dione	0.726021	4.29874	0	0.195733	0.247203
Hexadecane	0.274803	1.7022	0	0.027873	0.013712
6-Tetradecanesulfonic acid, butyl ester	0	0	0	0	6.08186
Benzene, (1-methylundecyl)-	0.358863	5.66108	0	0.163332	0
Hexacontane	0	0.705887	0	0	0.0811467
Sulfurous acid, hexyl octyl ester	0	0	4.9974	1.23625	0
3-Aminoheptane	0	0	0	0	3.35312
Benzene, (1-propylnonyl)-	0	4.29272	0	0	0
Propyl mercaptan	0	0	0	0	4.68917
Methoxyacetic acid, 4-hexadecyl ester	0	0.672725	0	0	0.00537292
11-Methyldodecanol	0.335786	3.29292	0	0.11783	0.179978
Benzene, (1-ethylundecyl)-	0.223883	3.26149	0	0.103591	0
Benzene, (1-pentylheptyl)-	0.229431	2.56773	0	0.113016	0
1-Decanol, 2-hexyl-	0.134706	3.21363	0	0.225459	0.035184
Benzene, (1-butylheptyl)-	0.189155	2.56463	0	0.0780462	0
Benzene, (1-ethyldecyl)-	0.106304	2.18694	0	0	0
Benzene, (1-pentyloctyl)-	0.166057	1.99296	0	0.0707737	0
Benzene, (1-butylnonyl)-	0.135203	1.74224	0	0.0798075	0
3,5-di-tert-Butyl-4-hydroxyphenylpropionic acid	0.993735	0	0	0.755532	0
Benzene, (1-propyloctyl)-	0.114822	1.3964	0	0.0326203	0
Pentadecane	0	1.39949	0.229414	0	0
Pentadecane, 3-methyl-	0.0950814	1.63135	0	0.0712451	0.0287269
Tetradecane, 4-methyl-	0.143877	1.24737	0	0.0621959	0.0118228
Heptadecane	0.227899	1.03816	0	0.0650797	0.016576
Isopropyl myristate	0	1.34461	0	0.0277999	0.0393758
Dodecane	0.133025	0.910901	0.205897	0.0715845	0.0468368
Undecane, 2,4-dimethyl-	0.19375	0.744204	0.122969	0.0367358	0.00940623
Benzene, (1-propyldecyl)-	0.0807359	0.964483	0	0.0347347	0
Dodecane, 4,6-dimethyl-	0	0.710978	0	0.0165564	0.0295646
Benzaldehyde, 4-propyl-	1.12791	0	0	0	0
Tetrapentacontane, 1,54-dibromo-	0	0.459691	0	0	0.0132857
Tetradecane, 5-methyl-	0.0501173	0.729156	0	0.0283737	0.00504264
Benzenepropanoic acid, 3,5-bis(1,1-dimethylethyl)-4-hydroxy-, methyl ester	0.575441	0	0	0.179333	0.0883073
Heptadecane, 2-methyl-	0	0.732749	0	0	0
Octane, 2,3,6,7-tetramethyl-	0.0671023	0.542988	0	0	0.00794346
Octadecane, 5-methyl-	0	0.563501	0	0	0.00532184
Tetradecanoic acid	0.275329	0	0	0.164904	0
Benzene, (1-ethylnonyl)-	0.347485	0	0	0.168883	0
1-Dodecanol	0	0	0	0	0.365162
Dodecane, 4-methyl-	0	0	0.390245	0	0.0285706
Tridecane, 4-methyl-	0	0.395225	0	0	0.0070097
Propanoic acid, decyl ester	0	0	0	0	0.341829
Benzene, 1,3-bis(1,1-dimethylethyl)-	0	0	0	0	0.33187
2-Pyrrolidinone, 1-methyl-	0.18441	0	0.178381	0.075958	0
Octane, 3,5-dimethyl-	0	0	0.373014	0	0.0317391
Decane, 3,7-dimethyl-	0	0	0	0.393974	0
Phenol, 2,4-bis(1,1-dimethylethyl)-	0	0	0	0	0.233691
Tridecane	0.224842	0	0	0.0630575	0
Hexadecane, 1,16-dichloro-	0	0	0	0.266278	0
1,1,3,6-tetramethyl-2-(3,6,10,13,14-pentamethyl-3-ethyl-pentadecyl)cyclohexane	0	0.216948	0	0	0.000782081
Tridecanoic acid, 4,8,12-trimethyl-, methyl ester	0	0	0.176703	0	0.0581414
2-methylhexacosane	0	0	0	0.0675568	0.229281
Bis(2-ethylhexyl) phthalate	0	0	0	0	0.182643
Tridecane, 4,8-dimethyl-	0	0.194331	0	0	0
Benzene, (1-methylnonadecyl)-	0.175775	0	0	0	0
1,2-Benzenedicarboxylic acid, bis(2-methylpropyl) ester	0	0	0	0	0.134899
Tetracosyl trifluoroacetate	0	0	0	0	0.0926867
Pentadecane, 2,6,10-trimethyl-	0.110538	0	0	0.052182	0
Undecane, 4,8-dimethyl-	0.027926	0	0.0685589	0.0504175	0.00934788
1-Triacontanol	0	0	0	0	0.122753
Propanoic acid, 3-mercapto-, dodecyl ester	0	0	0	0	0.148522
Isodecyl methacrylate	0	0	0	0	0.0862502
Trichloroacetic acid, hexadecyl ester	0	0	0	0	0.100406
Tetradecane	0	0	0	0	0.0711652
2,4-Dimethyl-1-heptene	0	0	0	0	0.0519727
Heneicosane	0	0	0	0	0.0763923
Hexatriacontane	0	0	0	0	0.0519416
Benzene, (1-propylheptyl)-	0.082004	0	0	0	0
Eicosane, 2,4-dimethyl-	0	0	0	0	0.0615705
Propanoic acid, 2-methyl-, 1-(1,1-dimethylethyl)-2-methyl-1,3-propanediyl ester	0.077399	0	0	0	0
Methoxyacetic acid, pentadecyl ester	0	0	0	0	0.0514769
Hexadecane, 2-methyl-	0	0	0	0	0.00208767
Pentacosane	0	0	0	0	0.0468956
Octatriacontyl trifluoroacetate	0	0	0	0	0.0359354
1-Hentetracontanol	0	0	0	0	0.0516631
Tetratetracontane	0	0	0	0	0.0574825
Heptacosyl heptafluorobutyrate	0	0	0	0	0.0589199
2-Dodecen-1-yl(-)succinic anhydride	0	0	0	0	0.0390116
2,4-Dimethyldodecane	0	0	0	0	0.0302148
Pentatriacontane	0	0	0	0	0.0261308
Diethyl Phthalate	0	0	0	0	0.0360263
Hexatriacontyl trifluoroacetate	0	0	0	0	0.0279436
Triacontyl heptafluorobutyrate	0	0	0	0	0.0311156
Octatriacontyl pentafluoropropionate	0	0	0	0	0.0278598
Nonadecane	0.0296743	0	0	0	0
Heptane, 3,3,5-trimethyl-	0	0	0	0	0.0296944
17-Pentatriacontene	0	0	0	0	0.00266367
Methyl dehydroabietate	0	0	0	0	0.0238338
Octadecane, 3-methyl-	0	0	0	0	0.0279686
Nonane, 5-butyl-	0	0	0	0	0.0171188
Phenol, 2,6-bis(1,1-dimethylethyl)-4-methyl-, methylcarbamate	0	0	0	0	0.0217094
Lauryl acetate	0	0	0	0	0.0157332
Pentadecane, 2-methyl-	0	0	0	0	0.0140585
1-Octadecene	0	0	0	0	0.0137848
Nonane, 5-methyl-5-propyl-	0	0	0	0	0.0187511
1-Heptacosanol	0	0	0	0	0.00619771
Octadecane	0	0	0	0	0.0136771
2,5-Cyclohexadiene-1,4-dione, 2,6-bis(1,1-dimethylethyl)-	0	0	0	0	0.0109139
Octadecane, 3-ethyl-5-(2-ethylbutyl)-	0	0	0	0	0.0119945
Tetracosane	0	0	0	0	0.0164113
Hexadecane, 4-methyl-	0	0	0	0	0.00998322
Heneicosane, 5-methyl-	0	0	0	0	0.0104162
Aspidospermidin-17-ol, 1-acetyl-19,21-epoxy-15,16-dimethoxy-	0	0	0	0	0.00402981
1-Pentadecene	0	0	0	0	0.00971053
Sulfurous acid, octadecyl 2-propyl ester	0	0	0	0	0.0105238
1-Cyclopentyleicosane	0	0	0	0	0.00435547
Phenol	0	0	0	0	0.00897308
Hexane, 3,3-dimethyl-	0	0	0	0	0.00976855
2-methyltetracosane	0	0	0	0	0.00760098
Nonahexacontanoic acid	0	0	0	0	0.00725134
Decane	0	0	0	0	0.00472592
Triacontane, 1-bromo-	0	0	0	0	0.00572106
Benzene, 1,2-diethyl-	0	0	0	0	0.00533035
1-Phenanthrenecarboxaldehyde, 1,2,3,4,4a,9,10,10a-octahydro-1,4a-dimethyl-7-(1-methylethyl)-, [1S-(1.alpha.,4a.alpha.,10a.beta.	0	0	0	0	0.00640585
Hexadecane, 1-iodo-	0	0	0	0	0.00646268
Octadecane, 1-chloro-	0	0	0	0	0.0030686
Oleyl alcohol, heptafluorobutyrate	0	0	0	0	0.00626162
Octane, 6-ethyl-2-methyl-	0	0	0	0	0.0037557
Pentadecane, 4-methyl-	0	0	0	0	0.00680194
Oxalic acid, 6-ethyloct-3-yl propyl ester	0	0	0	0	0.00490972
7-Hexadecenal, (Z)-	0	0	0	0	0.00299721
2-Ethylhexyl salicylate	0	0	0	0	0.00220784
Nonadecyl heptafluorobutyrate	0	0	0	0	0.00406419
Phenol, 2-(1,1-dimethylethyl)-6-methyl-	0	0	0	0	0.00385702
Benzoic acid, 4-ethoxy-, ethyl ester	0	0	0	0	0.00372964
Cyclohexane, 1,2,3,5-tetraisopropyl-	0	0	0	0	0.00287702
Phosphorous acid, tris(decyl) ester	0	0	0	0	0.00363108
1-Nonene, 4,6,8-trimethyl-	0	0	0	0	0.00259334
Benzene, 1,2,4,5-tetramethyl-	0	0	0	0	0.00253895
1-Pentacosanol	0	0	0	0	0.0032347
Tetracontane-1,40-diol	0	0	0	0	0.00184477
Decane, 1-iodo-	0	0	0	0	0.00150178
2-Isopropyl-5-methyl-1-heptanol	0	0	0	0	0.00150696
2-Methyl-3-[(1S,2S)-2-ethyl-1,3,3-trimethylcyclohexyl]tetrahydrofuran	0	0	0	0	0.00119704
erythro-7,8-Bromochlorodisparlure	0	0	0	0	0.00166918
1-Octadecanesulphonyl chloride	0	0	0	0	0.00230358
Cycloheptanone, 4-acetyl-7,7-dimethyl-2-(2-oxopropyl)-	0	0	0	0	0.0016868
2,6,10,14-Tetramethyl-7-(3-methylpent-4-enylidene) pentadecane	0	0	0	0	0.00149496
E-8-Methyl-9-tetradecen-1-ol acetate	0	0	0	0	0.000439617
Tetracosa-2,6,14,18,22-pentaene-10,11-diol, 2,6,10,15,19,23-hexamethyl-	0	0	0	0	0.000468857
3-Ethyl-3-methylheptane	0	0	0	0	0
Docosane, 2,4-dimethyl-	0	0	0	0	0
Nonane, 5-(2-methylpropyl)-	0	0	0	0	0
Heptadecane, 3-methyl-	0	0	0	0	0
5-Butyl-5-ethylpentadecane	0	0	0	0	0
Dotriacontyl pentafluoropropionate	0	0	0	0	0
2-Cyclohexylnonadecane	0	0	0	0	0
Z-5-Methyl-6-heneicosen-11-one	0	0	0	0	0
5-Methyl-Z-5-docosene	0	0	0	0	0
