# Supplementary material for: Multi-Omics Analysis Demonstrates the Critical Role of Non-Ethanolic Components of Alcoholic Beverages in the Host Microbiome and Metabolome: A Human- and Animal-Based Study
Source: Microorganisms. 2023 Jun 5;11(6):1501. doi: 10.3390/microorganisms11061501 (PMC10301968; doi:10.3390/microorganisms11061501)
Supplement: Supplementary file 1 [file microorganisms-11-01501-s001.zip › Table S8_Chemical profiles of the whisky samples studied in the work.xlsx]

## Sheet: Whisky
Compound	Whisky type1.1	Whisky type1.2	Whisky type1.3	Whisky type2.1	Whisky type2.2	Whisky type2.3	Whisky type3.1	Whisky type3.2	Whisky type3.3
19-Norandrosterone ditms	2.64696	2.58209	2.57498	0.352001	0.40482	0.399747	0.802449	0.780203	0.701215
Hexanoic acid, trimethylsilyl ester	0.616926	0.665383	0.581549	0.303763	0.20663	0.204041	0.486654	0.528925	0.5048
Eicosanoic acid, trimethylsilyl ester	9.89464	9.18607	9.32724	1.4697	1.583	1.56316	2.86073	2.77603	2.71313
meso-Erythritol, tetrakis(trimethylsilyl) ether	0.307937	0.268769	0.264675	0.0391938	0.0341827	0.0337543	0.166855	0.15148	0.148757
D-(-)-Ribofuranose, tetrakis(trimethylsilyl) ether (isomer 2)	2.45762	2.25747	2.28479	0.513209	0.539541	0.539265	0.929601	0.907881	0.85908
Hexadecenenitrile	32.2015	31.8448	31.7235	0	0	0	0	0	0
1-Dodecanol, 2-octyl-	0.311317	0.0348586	0.0917778	0	0	0	0	0	0
Nonadecanenitrile	1.26098	1.19673	1.18867	0	0	0	0	0	0
Phthalic acid, di(2-propylpentyl) ester	6.66383	6.07644	6.0597	0	0	0	0	0	0
9-Octadecenoic acid, 2-[(trimethylsilyl)oxy]-1-[[(trimethylsilyl)oxy]methyl]ethyl ester	0.796274	0.671756	0.750612	0	0	0	0	0	0
D-Fructose, 6-O-[2,3,4,6-tetrakis-O-(trimethylsilyl)-.alpha.-D-glucopyranosyl]-1,3,4,5-tetrakis-O-(trimethylsilyl)-	5.65087	5.22672	5.32683	0	0	0	0	0	0
Hexadecanoic acid, 2,3-bis[(trimethylsilyl)oxy]propyl ester	2.1364	2.08084	2.01389	0	0	0	0	0	0
.alpha.-D-Galactopyranosiduronic acid, methyl 2,3,4-tris-O-(trimethylsilyl)-, methyl ester	0	0	0	0	0	0	0	0	0
1,4-Bis[dimethyl(trimethylsilylmethyl)silyloxy]butane	0.980134	0.902751	0.923929	0	0	0	0	0	0
.alpha.-DL-Arabinofuranoside, methyl 2,3,5-tris-O-(trimethylsilyl)-	1.94367	1.8497	1.83221	0	0	0	0	0	0
Palmitic acid, 2-(1-octadecenyloxy)ethyl ester, (E)-	0.752079	0.696176	0.705597	0	0	0	0	0	0
13-Docosenamide, (Z)-	10.3024	10.142	10.1141	0.506257	0.611034	0.525471	0	0	0
Oleamide, N-trimethylsilyl-	6.87071	7.98039	7.9584	0	0	0	0	0	0
2-[4-[2,3,4,5,6-Pentafluorocynnamoyl]anilino]-3-pipepidino-1,4-naphthoquinone	0.0684533	0.104061	0.103774	0	0	0	0	0	0
Spiro[4.5]decan-7-one, 1,8-dimethyl-8,9-epoxy-4-isopropyl-	0.0310815	0.0439221	0.0292991	0	0	0	0	0	0
1,4-Epoxynaphthalene-1(2H)-methanol, 4,5,7-tris(1,1-dimethylethyl)-3,4-dihydro-	14.1062	16.1891	16.1445	0	0	0	0	0	0
Glycerol, tris(trimethylsilyl) ether	0	0	0	0.364208	0.115466	0.382699	0	0	0
2-Oxovaleric acid, tert-butyldimethylsilyl ester	0	0	0	0.0901394	0.12038	0.0947158	0	0	0
11-Methyldodecanol	0	0	0	0.0247424	0.0244218	0.0259986	0	0	0
Butanedioic acid, bis(trimethylsilyl) ester	0	0	0	0.0669426	0.0263061	0.0703413	0	0	0
Nonanoic acid, trimethylsilyl ester	0	0	0	0.115817	0.12816	0.121697	0	0	0
Trimethylsilyl 4-methylbenzoate	0	0	0	0.0266958	0.0260928	0.0280511	0	0	0
L-(+)-Threose, tris(trimethylsilyl) ether (isomer 1)	0	0	0	0.021463	0.0382411	0.0225527	0	0	0
2-sec-Butyl-6-ethylaniline	0	0	0	0.0449209	0.0600543	0.0472015	0	0	0
Decanoic acid, trimethylsilyl ester	0	0	0	3.18025	1.52557	3.34171	0	0	0
2(3H)-Furanone, dihydro-3,4-bis[(trimethylsilyl)oxy]-, cis-	0	0	0	0.0861342	0.126645	0.0905073	0	0	0
Butylated Hydroxytoluene	0	0	0	0.0798379	0.133724	0.0838913	0	0	0
D-(-)-Erythrose, tris(trimethylsilyl) ether, methyloxime (anti)	0	0	0	0.03023	0.020335	0.0317648	0	0	0
1-Dodecanol, 2-hexyl-	0	0	0	0.537165	0.556912	0.564437	0	0	0
2-Furancarboxylic acid, 5-[[(trimethylsilyl)oxy]methyl]-, trimethylsilyl ester	0	0	0	0.0833487	0.118603	0.0875803	0	0	0
n-Pentadecanol	0	0	0	0.140077	0.155736	0.147189	0	0	0
L-(-)-Fucose, tetrakis(trimethylsilyl) ether, methyloxime (anti)	0	0	0	0.168956	0.183691	0.177534	0	0	0
Benzene, (1-hexyltetradecyl)-	0	0	0	0.0508417	0.0507266	0.0534229	0	0	0
Levoglucosan, tris(trimethylsilyl)-	0	0	0	0.0395211	0.0497949	0.0415276	0	0	0
2-Propenoic acid, pentadecyl ester	0	0	0	1.42037	1.49656	1.49248	0	0	0
Propanoic acid, decyl ester	0	0	0	0.216348	0.298457	0.227332	0	0	0
.beta.-L-Galactopyranose, 6-deoxy-1,2,3,4-tetrakis-O-(trimethylsilyl)-	0	0	0	1.52519	1.64697	1.60262	0	0	0
3,7,11,15-Tetramethyl-hexadecanol, trimethylsilyl ether	0	0	0	0.119717	0.00534893	0.125795	0	0	0
1-Decanol, 2-hexyl-	0	0	0	0.896422	0.94793	0.941933	0	0	0
D-(+)-Talofuranose, pentakis(trimethylsilyl) ether (isomer 2)	0	0	0	0.182319	0.210245	0.191575	0	0	0
1-Diisopropylsilyloxytridecane	0	0	0	1.18552	1.31641	1.24571	0	0	0
Benzene, (1-ethyldecyl)-	0	0	0	0.0917463	0.0997597	0.0964043	0	0	0
Azelaic acid, bis(trimethylsilyl) ester	0	0	0	0.0498702	0.0547758	0.0524022	0	0	0
.alpha.-d-Riboside, 1-O-dodecyl-	0	0	0	0.111239	0.125543	0.116886	0	0	0
Isopropyl myristate	0	0	0	0.515673	0.56078	0.541854	0	0	0
Benzene, (1-pentyloctyl)-	0	0	0	0.184732	0.167199	0.194111	0	0	0
Tetradecanoic acid, trimethylsilyl ester	0	0	0	7.23321	6.67867	6.59497	0	0	0
1,3-Dioxoisobenzofuran-5-carboxylic acid, trimethylsilyl ester	0	0	0	0.112773	0.121276	0.119756	0	0	0
2,5-di-tert-Butyl-1,4-benzoquinone	0	0	0	2.56312	2.99096	2.95348	0	0	0
2-Nonadecanone, O-methyloxime	0	0	0	0.35964	0.400477	0.395458	0	0	0
D-Allose, pentakis(trimethylsilyl) ether, methyloxime (syn)	0	0	0	1.24808	1.31341	0.711803	0	0	0
7,9-Di-tert-butyl-1-oxaspiro(4,5)deca-6,9-diene-2,8-dione	0	0	0	1.5403	1.90006	1.81123	0	0	0
n-Pentadecanoic acid, trimethylsilyl ester	0	0	0	0.557831	0.423981	0.418668	0	0	0
Hexadecanoic acid, methyl ester	0	0	0	0.282903	0.304757	0.300938	0	0	0
Benzenepropanoic acid, 3,5-bis(1,1-dimethylethyl)-4-hydroxy-, methyl ester	0	0	0	0.181851	0.22801	0.225153	0	0	0
Dibutyl phthalate	0	0	0	0.625136	0.70875	0.764883	0	0	0
Decane, 1-iodo-	0	0	0	0.0228206	0.0224465	0.0221652	0	0	0
Ethyl 9-hexadecenoate	0	0	0	0.242129	0.252567	0.249402	0	0	0
Phthalic acid, bis(7-methyloctyl) ester	0	0	0	0.170525	0.177617	0.168889	0	0	0
Hexadecanoic acid	0	0	0	31.781	31.987	31.5211	0	0	0
1-Trimethylsilyloxyheptadecane	0	0	0	0.0890256	0.103301	0.102007	0	0	0
Oleanitrile	0	0	0	0.220662	0.224777	0.22196	0	0	0
Oleanitrile	0	0	0	0.0887435	0.0832843	0.0822405	0	0	0
Xylopyranose, 3-O-methyl-1,2,4-tris-O-(trimethylsilyl)-	0	0	0	0.167353	0.193775	0.191346	0	0	0
Octadecanoic acid, docosyl ester	0	0	0	0.137679	0.156737	0.154773	0	0	0
1-Pentene, 1-trimethylsilyloxy-1-(4'-trimethylsilyloxyphenyl)-	0	0	0	0.0481681	0.047179	0.0465878	0	0	0
Heptadecanoic acid, trimethylsilyl ester	0	0	0	0.948746	0.967687	0.955559	0	0	0
Heptadecanoic acid, trimethylsilyl ester	0	0	0	1.33559	1.31657	1.30007	0	0	0
Heptadecanoic acid, 16-methyl-, methyl ester	0	0	0	0.172243	0.182809	0.180518	0	0	0
2-(2-Phenyl-cyclohexyl)-ethanol	0	0	0	0.0173836	0.0189155	0.0186784	0	0	0
Nickel acetylacetonate	0	0	0	0.120098	0.144044	0.142239	0	0	0
2-Acetyltetradecanoic acid, ethyl ester	0	0	0	0.0243569	0.0299162	0.0295413	0	0	0
Hexadecanoic acid, 3,7,11,15-tetramethyl-, trimethylsilyl ester	0	0	0	0.127696	0.147648	0.145797	0	0	0
9,12-Octadecadienoic acid (Z,Z)-, trimethylsilyl ester	0	0	0	0.0214296	0.0348628	0.0344259	0	0	0
trans-9-Octadecenoic acid, trimethylsilyl ester	0	0	0	3.1508	2.96635	2.92917	0	0	0
Nonadecanoic acid, trimethylsilyl ester	0	0	0	0.217872	0.225242	0.222419	0	0	0
Octadecanoic acid, trimethylsilyl ester	0	0	0	28.4011	28.9526	28.5897	0	0	0
1-Phenanthrenecarboxylic acid, 7-ethenyl-1,2,3,4,4a,4b,5,6,7,9,10,10a-dodecahydro-1,4a,7-trimethyl-, methyl ester, [1R-(1.alpha	0	0	0	0.260385	0.087296	0.086202	0	0	0
1H-Indole-2,3-dione, 5-isopropyl-1-(trimethylsilyl)-, 3-[O-(trimethylsilyl)oxime]	0	0	0	0.147133	0.191617	0.189216	0	0	0
3-Trifluoromethylbenzylamine, N,N-didecyl	0	0	0	0.0635767	0.0708041	0.0699168	0	0	0
2-Propenoic acid, 3-(4-methoxyphenyl)-, 2-ethylhexyl ester	0	0	0	0.465809	0.507363	0.501005	0	0	0
Methyl dehydroabietate	0	0	0	0.26784	0.241255	0.238231	0	0	0
cis-13-Docosenoic acid, trimethylsilyl ester	0	0	0	0.0810964	0.109609	0.108236	0	0	0
Docosanoic acid, trimethylsilyl ester	0	0	0	0.366844	0.415943	0.410731	0	0	0
7-Acetyl-1,3:2,5:4,6-trimethylene-d-glycero-d-mannoheptitol	0	0	0	0.272232	0.287613	0.284008	0	0	0
Hexadecanoic acid, 2,3-bis(hexadecyloxy)propyl ester	0	0	0	0	0	0	0	0	0
Glycine, N-(trimethylsilyl)-, methyl ester	0	0	0	0	0	0	2.62269	2.44374	2.48606
O-Ethyl-N,N-bis(trimethylsilyl)hydroxylamine	0	0	0	0	0	0	0.176176	0.174941	0.166998
3,6-Dioxa-2,7-disilaoctane, 2,2,4,7,7-pentamethyl-	0	0	0	0	0	0	0.620747	0.162367	0.58841
N-Trimethylsilylmethoxyamine	0	0	0	0	0	0	1.64145	1.38349	1.55594
Tris(trimethylsilyl)hydroxylamine	0	0	0	0	0	0	12.4836	12.3062	11.8333
Ethanedioic acid, bis(trimethylsilyl) ester	0	0	0	0	0	0	37.0344	32.1979	35.1051
Butane-1,3-diol, 1-methylene-3-methyl-, bis(trimethylsilyl)ether	0	0	0	0	0	0	0.242764	0.0764766	0.230118
Octanoic acid, trimethylsilyl ester	0	0	0	0	0	0	0.294897	0.872242	0.856562
Imidazo[4,5-d]imidazole-1-acetic acid, .alpha.-ethyloctahydro-2,5-dioxo-	0	0	0	0	0	0	0.778036	0.715258	0.702401
10-Undecynoic acid, trimethylsilyl ester	0	0	0	0	0	0	0.0813092	0.084997	0.0834691
Galactose, 4,6-O-octylidene-	0	0	0	0	0	0	0.102404	0.101543	0.0997179
10-Methyldodecan-4-olide	0	0	0	0	0	0	0.20166	0.168792	0.165757
D-(-)- Erythrofuranose, tris(trimethylsilyl) ether (isomer 1/2)	0	0	0	0	0	0	0.14364	0.144554	0.141955
Butanedioic acid, [(trimethylsilyl)oxy]-, bis(trimethylsilyl) ester	0	0	0	0	0	0	0.0873624	0.131449	0.129086
Sulfurous acid, hexyl octyl ester	0	0	0	0	0	0	1.76787	1.82212	1.78937
Dodecanal, O-methyloxime	0	0	0	0	0	0	0.0676471	0.0534078	0.0524477
2,2,5-Trimethyl-6-trimethylsilylmethylenecyclohex-4-ene-1,3-dione	0	0	0	0	0	0	2.44077	2.29719	2.25589
Sulfurous acid, pentadecyl 2-propyl ester	0	0	0	0	0	0	0.811576	0.781162	0.76712
Sulfurous acid, 2-propyl tetradecyl ester	0	0	0	0	0	0	0.0528355	0.395835	0.38872
Diethyl Phthalate	0	0	0	0	0	0	0.0260956	0.0252486	0.0247947
D-(-)-Rhamnose,	0	0	0	0	0	0	0.359049	0.366555	0.359965
Pentitol, 1,3-didesoxy-tris-O-(trimethylsilyl)-	0	0	0	0	0	0	0.0550851	0.051797	0.0508659
Benzene, (1-ethylnonyl)-	0	0	0	0	0	0	0.0492135	0.0447981	0.0439928
D-(+)-Ribono-1,4-lactone, tris(trimethylsilyl) ether	0	0	0	0	0	0	0.0121526	0.0182183	0.0178908
Sulfurous acid, octadecyl 2-propyl ester	0	0	0	0	0	0	0.182373	0.179965	0.17673
D-Ribo-Hexonic acid, 3-deoxy-2,5,6-tris-O-(trimethylsilyl)-, lactone	0	0	0	0	0	0	0.693994	0.71091	0.698131
Benzene, (1-methylundecyl)-	0	0	0	0	0	0	1.29328	1.27196	1.2491
D-(+)-Talose, pentakis(trimethylsilyl) ether, methyloxime (syn)	0	0	0	0	0	0	10.4616	10.0185	9.82213
Methoxyacetic acid, 4-hexadecyl ester	0	0	0	0	0	0	0.0905646	0.488393	0.447133
Ethanone, 1-(5,6,7,8-tetrahydro-2,8,8-trimethyl-4H-cyclohepta[b]furan-5-yl)-	0	0	0	0	0	0	7.665	7.43724	7.30355
Heptacosyl heptafluorobutyrate	0	0	0	0	0	0	1.14504	1.05138	1.02436
Hexadecanoic acid, butyl ester	0	0	0	0	0	0	0.0390775	0.0380738	0.0373893
cis, 6-Octadecenoic acid, trimethylsilyl ester	0	0	0	0	0	0	2.69576	2.75778	2.7082
cis-10-Heptadecenoic acid, trimethylsilyl ester	0	0	0	0	0	0	0.0704553	0.0864507	0.0848966
3,6-Dioxa-2,4,5,7-tetrasilaoctane, 2,2,4,4,5,5,7,7-octamethyl-	0	0	0	0	0	0	1.57883	3.06993	3.01475
3,6-Dioxa-2,4,5,7-tetrasilaoctane, 2,2,4,4,5,5,7,7-octamethyl-	0	0	0	0	0	0	2.63696	4.86176	4.77436
4H-Pyran-4-one, 5-[(trimethylsilyl)oxy]-2-[[(trimethylsilyl)oxy]methyl]-	0	0	0	0	0	0	0.18558	0.199058	0.175913
3,17-Bis[(trimethylsilyl)oxy]-5.beta.-androstane, (3.beta.,17.beta.)-	0	0	0	0	0	0	0.193187	0.279995	0.183124
D-(-)-Ribofuranose, tetrakis(trimethylsilyl) ether (isomer 2)	0	0	0	0	0	0	0.388205	2.57443	0.367982
D-(-)-Ribofuranose, tetrakis(trimethylsilyl) ether (isomer 2)	0	0	0	0	0	0	1.14959	1.10119	1.0897
D-(-)-Ribofuranose, tetrakis(trimethylsilyl) ether (isomer 2)	0	0	0	0	0	0	0.564125	0.504597	0.534738
2-Monostearin trimethylsilyl ether	0	0	0	0	0	0	1.02048	1.04358	0.967321
Octadecanoic acid, 3-[(1-oxohexadecyl)oxy]-2-[(1-oxotetradecyl)oxy]propyl ester	0	0	0	0	0	0	0.253604	0.0873934	0.240393
2,4-Cyclohexadien-1-one, 2,3,4,5,6,6-hexaphenyl-	0	0	0	0	0	0	0.0293475	0.0357551	0.0278187
Trimyristin	0	0	0	0	0	0	0.0276376	0.0242	0.0260355
1-Deoxy-d-arabitol	38.8229	36.9964	38.0327	0	0	0	0	0	0
1,2-Bis(trimethylsiloxy)ethane	21.793	24.8628	22.7769	20.5277	20.0404	23.7196	23.5069	22.6222	22.6267
Formic acid	11.2461	10.8297	11.1331	0	0	0	12.9831	13.2988	13.3015
Pentanoic acid, 3-methyl-4-oxo-	8.55535	8.92699	9.17705	0	0	0	0	0	0
Cyclopentane, methyl-	7.58732	7.04239	7.23965	0	0	0	9.45386	9.61258	9.61451
Pentane, 3-methyl-	5.83587	5.51459	5.66906	0	0	0	0	0	0
Pentane, 2-methyl-	4.58473	4.30786	4.42853	0	0	0	7.81133	7.33248	7.33395
Butane, 2,2-dimethyl-	0.735826	0.696649	0.716162	0	0	0	0.811638	0.686926	0.687063
Phenol, 2,4-bis(1,1-dimethylethyl)-	0.115876	0.0929585	0.0955623	2.95945	3.93988	3.76573	0.0953336	0.106253	0.106274
Hexacontane	0.013195	0.0480846	0.0494315	0	0	0	0	0	0
Tetracontane-1,40-diol	0.00360493	0.0373803	0.0384274	0.790981	0.719346	0.687561	0	0	0
2-Piperidinone, N-[4-bromo-n-butyl]-	0.00962936	0.0344261	0.0353904	0	0	0	0	0	0
E-10,13,13-Trimethyl-11-tetradecen-1-ol acetate	0.00543965	0.0311458	0.0320182	1.235	0.606503	0.579704	0	0	0
Cyclohexane, 1,2,3,5-tetraisopropyl-	0.00637244	0.0269089	0.0276626	0.393644	0.192183	0.183691	0	0	0
2-tert-Butoxytetrahydrofuran	0.017418	0.0242427	0.0249253	0.683361	0.73753	0.704935	0.0262428	0.0263083	0.0263135
1-Decanol, 2-hexyl-	0.00504664	0.0233008	0.004916	0	0	0	0	0	0
2-Dodecen-1-yl(-)succinic anhydride	0.0107185	0.0229066	0.0235482	0	0	0	0	0	0
2-Cyclohexen-1-one, 3-(3-hydroxybutyl)-2,4,4-trimethyl-	0.00495126	0.0205016	0.0210759	0	0	0	0	0	0
Pentalene, octahydro-2-[(2-octyl)decyl]-	0.00449797	0.0197816	0.0203357	0	0	0	0	0	0
Diethylene glycol tert-butyl ether methyl ether	0.0182068	0.0184691	0.0189801	0.705533	0.711165	0.679696	0.0269125	0.0276912	0.0276988
2,6,10,14-Tetramethyl-7-(3-methylpent-4-enylidene) pentadecane	0.00854265	0.0184404	0.018957	0.57905	0.679041	0.649037	0	0	0
13-Methyl-Z-14-nonacosene	0.0101132	0.017747	0.0182441	0.416303	0.427073	0.408202	0	0	0
2-Nonenal, 2-pentyl-	0.00146632	0.0170856	0.0175642	0.518237	0.656129	0.627137	0.00559745	0.00412748	0.00413014
i-Propyl 5,9-pentacosadienoate	0.0178847	0.0162589	0.0167144	0	0	0	0	0	0
[1,1'-Bicyclohexyl]-4-carboxylic acid, 4'-pentyl-, 4-fluorophenyl ester	0.0100375	0.0159966	0.0164447	0.17605	0.631429	0.53805	0	0	0
Oleyl alcohol, heptafluorobutyrate	0.0258177	0.0154866	0.0159204	0	0	0	0	0	0
1-Bromo-4-bromomethyldecane	0.0135175	0.0151438	0.015568	0	0	0	0	0	0
Cyclohexanol, 3-methyl-2-(1-methylethyl)-, (1.alpha.,2.alpha.,3.alpha.)-	0.00244221	0.0140577	0.0144515	0	0	0	0	0	0
2,3:5,6-Di-O-1-Cyclohexylieden-1,4-cyclohexandiallylether	0.0211815	0.0132017	0.0135715	0	0	0	0	0	0
Nonadecyl heptafluorobutyrate	0.0059043	0.0125262	0.0128771	0.279959	0.188171	0.176596	0	0	0
4-Methyldocosane	0.0318941	0.0123696	0.0127161	0	0	0	0	0	0
Pentatriacontane, 13-docosenylidene-	0.00431261	0.0114392	0.0117597	0	0	0	0	0	0
2(3H)-Benzofuranone, hexahydro-4,4,7a-trimethyl-	0.00431799	0.0107475	0.0110485	0	0	0	0.00474275	0.00748389	0.00748538
11,14-Eicosadienoic acid, methyl ester	0.0201507	0.01024	0.0105268	0.117349	0.27181	0.2598	0	0	0
Sclaral (sclareolide lactol)	0.00656217	0.00972797	0.0100005	0	0	0	0	0	0
Cyclopentane, (2-hexyloctyl)-	0.00827487	0.00932077	0.00958186	0	0	0	0	0	0
2-methyltetracosane	0.0327823	0.00929167	0.00955194	0	0	0	0	0	0
1,1,3,6-tetramethyl-2-(3,6,10,13,14-pentamethyl-3-ethyl-pentadecyl)cyclohexane	0.00686083	0.00878088	0.00902685	0.401798	1.17029	1.11858	0	0	0
1-Pentacosanol	0.0398916	0.00854432	0.00878365	0.133767	0.43202	0.41293	0.0268553	0.00342836	0.00342904
2-Butyloxycarbonyloxy-1,1,10-trimethyl-6,9-epidioxydecalin	0.00233635	0.0083959	0.00863108	0	0	0	0.00303941	0.00365562	0.00365635
Fumaric acid, 3-fluorophenyl tetradecyl ester	0.00852401	0.00814264	0.00808712	0	0	0	0	0	0
1-Butanone, 3-methyl-1-[2,3,5-trihydroxy-4-(3-methyl-2-butenyl)-1,4-cyclopentadien-1-yl]-	0.00438206	0.00801353	0.008238	0	0	0	0	0	0
9-Hexacosene	0.00944967	0.00759972	0.00781259	0	0	0	0	0	0
Trieicosane, 1-bromo-11-docosenyliden-	0.00294618	0.00754909	0.00776055	0	0	0	0	0	0
17-Pentatriacontene	0.00201062	0.00719832	0.00739995	0.844825	0.687782	0.657391	0	0	0
2,5-Furandione, 3-dodecyl-	0.00557696	0.00646559	0.0066467	0.832445	1.49815	1.37326	0	0	0
7-Oxabicyclo[4.1.0]heptan-2-one, 6-methyl-3-(1-methylethyl)-	0.0162809	0.00612102	0.00629247	0	0	0	0	0	0
5-Methyl-Z-5-docosene	0.0109275	0.00598225	0.00614982	0.580035	1.35741	1.29769	0	0	0
Octatriacontyl trifluoroacetate	0.0244176	0.00563258	0.00579035	0	0	0	0	0	0
Hexadecanenitrile	0.0175584	0.00553892	0.00580751	0.353783	0.408057	0.390091	0	0	0
Dodecyl cis-9,10-epoxyoctadecanoate	0.00647379	0.00553505	0.0056901	0	0	0	0	0	0
4a,7a-Epoxy-5H-cyclopenta[a]cyclopropa[f]cycloundecen-4(1H)-one, 2,7,10,11-tetrakis(acetyloxy)decahydro-8,9-dihydroxy-1,1,3,6,9	0.00271262	0.0055123	0.0056667	0	0	0	0	0	0
E-8-Methyl-9-tetradecen-1-ol acetate	0.0100694	0.00547519	0.00562856	0	0	0	0	0	0
Disparlure	0.017505	0.00523049	0.005377	0	0	0	0	0	0
Cycloheptanone, 4-acetyl-7,7-dimethyl-2-(2-oxopropyl)-	0.00154364	0.00514262	0.00557027	0.570312	0.673126	0.643383	0	0	0
Decane, 5,6-bis(2,2-dimethylpropylidene)-, (E,Z)-	0.00395848	0.00504924	0.00519067	0	0	0	0	0	0
Tetrapentacontane, 1,54-dibromo-	0.0114942	0.00483791	0.00497343	0.689728	1.11063	1.06156	0.0121232	0.0258009	0.0258055
Dodecane, 1-cyclopentyl-4-(3-cyclopentylpropyl)-	0.00636822	0.00475253	0.00488565	0	0	0	0	0	0
7-Hexadecenal, (Z)-	0.0204067	0.00461294	0.00474215	0.344369	1.03118	0.985617	0	0	0
Fumaric acid, hexadecyl propargyl ester	0.0156031	0.00454479	0.0046721	0	0	0	0	0	0
.alpha.-Ethylether of 11-epi-dihydroartemisinin	0.00500295	0.00452438	0.00465111	0	0	0	0	0	0
E,E,Z-1,3,12-Nonadecatriene-5,14-diol	0.0100419	0.00452093	0.00464757	0	0	0	0.00561135	0.0146313	0.0146342
1b,4a-Epoxy-2H-cyclopenta[3,4]cyclopropa[8,9]cycloundec[1,2-b]oxiren-5(6H)-one, 7-(acetyloxy)decahydro-2,9,10-trihydroxy-3,6,8,	0.0125808	0.0042325	0.00435106	0	0	0	0	0	0
(R-(R*,R*))-4-(1,5-Dimethylhexyl)-1-cyclohexenecarboxylic acid	0.00341913	0.00416119	0.00427775	0	0	0	0	0	0
Z-5-Methyl-6-heneicosen-11-one	0.0129784	0.00406836	0.00418231	0.264246	0.338664	0.3237	0	0	0
Cyclohexane, 1,3-didecyl-	0.0041651	0.00376503	0.00387049	1.5185	0.761275	0.727637	0	0	0
1-Heptadec-1-ynyl-cyclopentanol	0.0144879	0.00338032	0.00347501	0	0	0	0	0	0
3-[(1S,2S)-2-(2-Hydroxyethyl)-1,3,3-trimethylcyclohexyl]pentane-1,4-diol	0.00317756	0.00337025	0.00346465	0	0	0	0	0	0
Cyclohexane, 1,2,3,4,5,6-hexaethyl-	0.00879878	0.00334114	0.00343473	0	0	0	0	0	0
threo-7,8-Bromochlorodisparlure	0.00254982	0.00299133	0.00307512	0.29668	0.815997	0.779941	0	0	0
2-Methyl-3-[(1S,2S)-2-ethyl-1,3,3-trimethylcyclohexyl]tetrahydrofuran	0.00469528	0.00273297	0.00280953	0.475421	0.502715	0.480502	0	0	0
Cyclopentane, (4-octyldodecyl)-	0.0371045	0.00223695	0.00229961	0	0	0	0	0	0
i-Propyl 11-octadecenoate	0.0135982	0.00201183	0.00206819	0	0	0	0	0	0
Cyclohexanol, 2-(2-ethylhexyl)-	0.00363405	0.00186369	0.00191589	0	0	0	0	0	0
erythro-7,8-Bromochlorodisparlure	0.015272	0.00146891	0.00169794	1.23888	1.07388	1.02643	0.0338572	0.00249585	0.0020876
(E)1-Allyl-2-methylcyclohexanol	0	0	0	1.26298	1.55136	1.48281	0.0539387	0.063874	0.0443127
Benzene, (1-methyldecyl)-	0	0	0	0.570959	0.80914	0.772865	0	0	0
Benzene, (1-methylundecyl)-	0	0	0	0.549623	0.624217	0.598591	0	0	0
Pentacyclo[19.3.1.1(3,7).1(9,13).1(15,19)]octacosa-1(25),3,5,7(28),9,11,13(27),15,17,19(26),21,23-dodecaene-25,26,27,28-tetrol,	0	0	0	10.3896	6.5603	6.2716	0	0	0
Eicosane	0	0	0	9.07609	4.47017	4.27199	0	0	0
(1S,2E,4S,5R,7E,11E)-Cembra-2,7,11-trien-4,5-diol	0	0	0	0.0468641	0.42809	0.408913	0	0	0
Triacontane, 1-bromo-	0	0	0	0.605466	0.256622	0.242348	0	0	0
9-Hexadecenoic acid, octadecyl ester, (Z)-	0	0	0	0.292763	0.450142	0.430239	0	0	0
Perhydroindene-4-carboxylic acid, 6-acetoxy-2,3-epoxy-1,1-epoxymethyl-3a-hydroxy-5-isopropenyl-7a-methyl-7-oxo-, methyl ester	0	0	0	0.227661	0.595682	0.569361	0	0	0
Triacontane, 1,30-dibromo-	0	0	0	0.88298	0.4175	0.399052	0	0	0
Erucic acid	0	0	0	1.06052	0.0631968	0.0604044	0	0	0
1,2-Cyclohexanediol, 3-methyl-6-(1-methylethyl)-, (1.alpha.,2.beta.,3.beta.,6.alpha.)-	0	0	0	0.0471333	0.35723	0.341446	0	0	0
1-Bromo-11-iodoundecane	0	0	0	0.465686	0.909933	0.869726	0	0	0
Dotriacontane	0	0	0	13.7848	13.3351	12.7459	0	0	0
6,8a-Epidioxy-4a-methyl-2-oxo-3,4,4a,5,6,7,8,8a-octahydro-2H-1-benzofur	0	0	0	0.148346	0.145451	0.138372	0	0	0
12-Methyl-E,E-2,13-octadecadien-1-ol	0	0	0	0.0834151	0.298953	0.285744	0	0	0
Tetrapentacontane	0	0	0	11.4647	12.6348	12.0765	0	0	0
Dodecane, 1,12-dibromo-	0	0	0	0.142482	0.0872146	0.0787957	0	0	0
Cyclooctane, (methoxymethoxy)-	0	0	0	0.671209	0.635257	0.607187	0	0	0
Ethyl 5,9-dimethyl-2,4-decadienoate	0	0	0	0.21228	0.168152	0.160722	0	0	0
[1,1'-Bicyclohexyl]-4-carboxylic acid, 4'-propyl-, 4-fluorophenyl ester	0	0	0	0.571715	0.613798	0.586676	0	0	0
9-Tetradecenal, (Z)-	0	0	0	0.290639	0.69919	0.668296	0	0	0
Fumaric acid, 3-fluorophenyl heptadecyl ester	0	0	0	0.191871	0.21515	0.205643	0	0	0
Propanoic acid, 3,3'-thiobis-, ditetradecyl ester	0	0	0	1.33138	0.798946	0.764296	0	0	0
2-Methyl-E-7-octadecene	0	0	0	0.778097	0.440897	0.421415	0	0	0
8-Dodecen-1-ol, acetate, (Z)-	0	0	0	0.190417	0.406412	0.388454	0	0	0
Propanoic acid, 3,3'-thiobis-, didodecyl ester	0	0	0	2.72192	3.13694	2.99833	0	0	0
Z-9-Tetradecen-1-ol formate	0	0	0	0.400114	1.17649	1.1245	0	0	0
Distearyl thiodipropionate	0	0	0	0.622267	1.74993	1.6726	0	0	0
Fumaric acid, 2-chloro-5-methylphenyl pentadecyl ester	0	0	0	0.526357	1.06767	1.0205	0	0	0
Spiro[4.5]decan-7-one, 1,8-dimethyl-8,9-epoxy-4-isopropyl-	0	0	0	0.176657	0.210838	0.201522	0	0	0
Oleyl oleate	0	0	0	0.236273	0.265594	0.253859	0	0	0
Heptacosyl heptafluorobutyrate	0	0	0	0.463734	0.205918	0.19682	0	0	0
4(1H)-Isobenzofuranone, hexahydro-3a,7a-dimethyl-, cis-(.+/-.)-	0	0	0	0.445438	0.484886	0.463461	0	0	0
Octadecane, 1-bromo-	0	0	0	0.522228	1.75144	1.67405	0	0	0
1-Piperazinepropanamide, N-(4-fluorophenyl)-4-methyl-	0	0	0	0.0616094	0.0944199	0.0902478	0	0	0
2-Methyl-3-[(1S,2S)-1,3,3-trimethyl-2-(2-hydroxyethyl)cyclohexyl]tetrahydrofuran	0	0	0	0.556242	0.221182	0.198365	0	0	0
Propyl mercaptan	0	0	0	0	0	0	21.2333	20.8634	20.8676
Pentane, 2,3-dimethyl-	0	0	0	0	0	0	23.6624	25.1101	25.1151
Dodecane, 2,6,11-trimethyl-	0	0	0	0	0	0	0.0129687	0.0129907	0.0129933
1,2-Benzenedicarboxylic acid, 2-butoxyethyl butyl ester	0	0	0	0	0	0	0.0215247	0.0165623	0.0165656
Octacosane	0	0	0	0	0	0	0.0603584	0.0470967	0.0471061
Tetratetracontane	0	0	0	0	0	0	0.142594	0.0909913	0.0910095
4,4,7-Trimethyl-oct-5-enal	0	0	0	0	0	0	0.00331759	0.0100607	0.0100627
3,9-Dispiro[5,5]undecane, 3,9-diethyl-, 2,4,8,10-tetraoxa-3,9-dibora-	0	0	0	0	0	0	0.00239398	0.0101051	0.0101071
