# Supplementary material for: Multi-Omics Analysis Demonstrates the Critical Role of Non-Ethanolic Components of Alcoholic Beverages in the Host Microbiome and Metabolome: A Human- and Animal-Based Study
Source: Microorganisms. 2023 Jun 5;11(6):1501. doi: 10.3390/microorganisms11061501 (PMC10301968; doi:10.3390/microorganisms11061501)
Supplement: Supplementary file 1 [file microorganisms-11-01501-s001.zip › TableS9_Effect of arabitol and ethanal on gut microbiome on the mice gut microbiome.xlsx]

## Sheet: Sheet1
Phylum	Class	Order	Family	Genus	Species	Acetaldehyde treated group	Arabitol treated group
p__Firmicutes	c__Clostridia	o__Clostridiales	f__	g__	s__	15.3295	26.3869
p__Bacteroidetes	c__Bacteroidia	o__Bacteroidales	f__Prevotellaceae	g__Prevotella	s__	28.0237	6.96777
p__Bacteroidetes	c__Bacteroidia	o__Bacteroidales	f__S24-7	g__	s__	11.272	17.0057
p__Bacteroidetes	c__Bacteroidia	o__Bacteroidales	f__Bacteroidaceae	g__Bacteroides	s__	3.44471	5.3675
p__Firmicutes	c__Clostridia	o__Clostridiales	f__Lachnospiraceae	g__	s__	2.33219	4.96971
p__Firmicutes	c__Clostridia	o__Clostridiales	f__Ruminococcaceae	g__Oscillospira	s__	2.818	3.90938
p__Bacteroidetes	c__Bacteroidia	o__Bacteroidales	f__[Odoribacteraceae]	g__Odoribacter	s__	3.95694	2.31824
p__Firmicutes	c__Bacilli	o__Lactobacillales	f__Lactobacillaceae	g__Lactobacillus	s__	5.10982	0.879041
p__Proteobacteria	c__Epsilonproteobacteria	o__Campylobacterales	f__Helicobacteraceae	g__	s__	0.746329	4.85624
p__Bacteroidetes	c__Bacteroidia	o__Bacteroidales	f__Rikenellaceae	g__	s__	3.68394	1.47572
p__Firmicutes	c__Clostridia	o__Clostridiales	f__Ruminococcaceae	g__	s__	1.58586	3.34922
p__Bacteroidetes	c__Bacteroidia	o__Bacteroidales	f__Bacteroidaceae	g__Bacteroides	s__acidifaciens	1.67098	2.42714
p__Bacteroidetes	c__Bacteroidia	o__Bacteroidales	f__[Paraprevotellaceae]	g__[Prevotella]	s__	2.06139	1.43724
p__Bacteroidetes	c__Bacteroidia	o__Bacteroidales	f__	g__	s__	1.86325	1.51224
p__Proteobacteria	c__Deltaproteobacteria	o__Desulfovibrionales	f__Desulfovibrionaceae	g__	s__	0.34271	2.4128
p__Firmicutes	c__Clostridia	o__Clostridiales	f__Ruminococcaceae	g__Ruminococcus	s__	1.79794	0.514513
p__Bacteroidetes	c__Bacteroidia	o__Bacteroidales	f__Rikenellaceae	g__Rikenella	s__	0.612034	1.58527
p__TM7	c__TM7-3	o__CW040	f__F16	g__	s__	1.14188	0.595374
p__Firmicutes	c__Clostridia	o__Clostridiales	f__Lachnospiraceae	g__[Ruminococcus]	s__gnavus	1.04134	0.453215
p__Proteobacteria	c__Epsilonproteobacteria	o__Campylobacterales	f__Helicobacteraceae	g__Flexispira	s__	0.551124	0.226281
p__Bacteroidetes	c__Bacteroidia	o__Bacteroidales	f__Rikenellaceae	g__AF12	s__	0.314089	0.444085
p__Bacteroidetes	c__Bacteroidia	o__Bacteroidales	f__Bacteroidaceae	g__Bacteroides	s__	0.21135	0.350834
p__Firmicutes	c__Clostridia	o__Clostridiales	f__Veillonellaceae	g__	s__	0.0785223	0.425174
p__Firmicutes	c__Clostridia	o__Clostridiales	f__Lachnospiraceae	g__	s__	0.209148	0.284319
p__Firmicutes	c__Clostridia	o__Clostridiales	f__Lachnospiraceae	g__Coprococcus	s__	0.190068	0.263451
p__Firmicutes	c__Erysipelotrichi	o__Erysipelotrichales	f__Erysipelotrichaceae	g__	s__	0.136497	0.223673
p__Firmicutes	c__Clostridia	o__Clostridiales	f__Lachnospiraceae	g__Dorea	s__	0.24951	0.107598
p__Bacteroidetes	c__Bacteroidia	o__Bacteroidales	f__Prevotellaceae	g__Prevotella	s__stercorea	0.236301	0.0919471
p__Proteobacteria	c__Alphaproteobacteria	o__RF32	f__	g__	s__	0.301614	0.0208674
p__Bacteroidetes	c__Bacteroidia	o__Bacteroidales	f__	g__	s__	0.146771	0.153897
p__Proteobacteria	c__Betaproteobacteria	o__Burkholderiales	f__Alcaligenaceae	g__Sutterella	s__	0.0726515	0.221064
p__Deferribacteres	c__Deferribacteres	o__Deferribacterales	f__Deferribacteraceae	g__Mucispirillum	s__schaedleri	0.0139432	0.260191
p__Proteobacteria	c__Epsilonproteobacteria	o__Campylobacterales	f__Helicobacteraceae	g__Helicobacter	s__	0.0374265	0.23215
p__Bacteroidetes	c__Bacteroidia	o__Bacteroidales	f__Porphyromonadaceae	g__Parabacteroides	s__distasonis	0.105675	0.13303
p__Bacteroidetes	c__Bacteroidia	o__Bacteroidales	f__Prevotellaceae	g__Prevotella	s__	0.167319	0.0619502
p__Bacteroidetes	c__Bacteroidia	o__Bacteroidales	f__Bacteroidaceae	g__Bacteroides	s__ovatus	0.110078	0.116727
p__Firmicutes	c__Bacilli	o__Lactobacillales	f__Streptococcaceae	g__Streptococcus	s__	0.193737	0.024128
p__Bacteroidetes	c__Bacteroidia	o__Bacteroidales	f__Porphyromonadaceae	g__Parabacteroides	s__	0.0454989	0.143464
p__Firmicutes	c__Clostridia	o__Clostridiales	f__Lachnospiraceae	g__Roseburia	s__	0.0293541	0.149333
p__Firmicutes	c__Clostridia	o__Clostridiales	f__Veillonellaceae	g__Veillonella	s__	0.165117	0.00521686
p__Firmicutes	c__Clostridia	o__Clostridiales	f__	g__	s__	0.055039	0.113467
p__Bacteroidetes	c__Bacteroidia	o__Bacteroidales	f__Prevotellaceae	g__	s__	0.0660468	0.0867303
p__Tenericutes	c__Mollicutes	o__RF39	f__	g__	s__	0.0873286	0.0469517
p__Firmicutes	c__Clostridia	o__Clostridiales	f__Ruminococcaceae	g__	s__	0.055039	0.0743402
p__Firmicutes	c__Clostridia	o__Clostridiales	f__Clostridiaceae	g__Candidatus Arthromitus	s__	0.0256849	0.0919471
p__Firmicutes	c__Clostridia	o__Clostridiales	f__Dehalobacteriaceae	g__Dehalobacterium	s__	0.0308218	0.078905
p__Proteobacteria	c__Deltaproteobacteria	o__Desulfovibrionales	f__Desulfovibrionaceae	g__Desulfovibrio	s__	0.0271526	0.0808613
p__Firmicutes	c__Clostridia	o__Clostridiales	f__Clostridiaceae	g__	s__	0.0271526	0.0749923
p__Tenericutes	c__Mollicutes	o__Anaeroplasmatales	f__Anaeroplasmataceae	g__Anaeroplasma	s__	0.0667807	0.0332575
p__Firmicutes	c__Erysipelotrichi	o__Erysipelotrichales	f__Erysipelotrichaceae	g__Coprobacillus	s__	0.049902	0.0495602
p__Firmicutes	c__Erysipelotrichi	o__Erysipelotrichales	f__Erysipelotrichaceae	g__	s__	0.0205479	0.0697755
p__Firmicutes	c__Clostridia	o__Clostridiales	f__[Mogibacteriaceae]	g__	s__	0.0161448	0.0515165
p__Firmicutes	c__Clostridia	o__Clostridiales	f__Peptococcaceae	g__	s__	0.0139432	0.048908
p__Proteobacteria	c__Alphaproteobacteria	o__Rickettsiales	f__	g__	s__	0.00733853	0.0502123
p__Actinobacteria	c__Coriobacteriia	o__Coriobacteriales	f__Coriobacteriaceae	g__Adlercreutzia	s__	0.0242172	0.030649
p__Proteobacteria	c__Epsilonproteobacteria	o__Campylobacterales	f__Helicobacteraceae	g__Helicobacter	s__	0.0374265	0.0136943
p__Firmicutes	c__Bacilli	o__Bacillales	f__Staphylococcaceae	g__Staphylococcus	s__	0.0440312	0.000652107
p__Proteobacteria	c__Epsilonproteobacteria	o__Campylobacterales	f__Helicobacteraceae	g__	s__	0.0139432	0.0293448
p__Firmicutes	c__Bacilli	o__Lactobacillales	f__Lactobacillaceae	g__Lactobacillus	s__reuteri	0.035225	0.00717318
p__Bacteroidetes	c__Bacteroidia	o__Bacteroidales	f__Bacteroidaceae	g__Bacteroides	s__eggerthii	0	0.036518
p__Firmicutes	c__Bacilli	o__Bacillales	f__Staphylococcaceae	g__Staphylococcus	s__sciuri	0.0308218	0.00391264
p__Firmicutes	c__Clostridia	o__Clostridiales	f__Lachnospiraceae	g__[Ruminococcus]	s__	0.00660468	0.0273885
p__Firmicutes	c__Clostridia	o__Clostridiales	f__Veillonellaceae	g__Veillonella	s__dispar	0.030088	0.00130421
p__Bacteroidetes	c__Bacteroidia	o__Bacteroidales	f__Bacteroidaceae	g__Bacteroides	s__uniformis	0	0.0313011
p__Cyanobacteria	c__4C0d-2	o__YS2	f__	g__	s__	0.019814	0.0104337
p__Firmicutes	c__Clostridia	o__Clostridiales	f__Clostridiaceae	g__Clostridium	s__perfringens	0	0.0293448
p__Spirochaetes	c__[Brachyspirae]	o__[Brachyspirales]	f__Brachyspiraceae	g__Brachyspira	s__	0.0176125	0.00847739
p__Proteobacteria	c__Gammaproteobacteria	o__Pasteurellales	f__Pasteurellaceae	g__Aggregatibacter	s__pneumotropica	0.0205479	0.000652107
p__Firmicutes	c__Bacilli	o__Lactobacillales	f__	g__	s__	0.0132094	0.00326054
p__Firmicutes	c__Bacilli	o__Lactobacillales	f__Streptococcaceae	g__Streptococcus	s__minor	0.0146771	0.00130421
p__Proteobacteria	c__Betaproteobacteria	o__Thiobacterales	f__Thiobacteraceae	g__Thiobacter	s__	0.00513697	0.00978161
p__Firmicutes	c__Bacilli	o__Bacillales	f__Staphylococcaceae	g__Staphylococcus	s__	0.0117417	0.00130421
p__Proteobacteria	c__Deltaproteobacteria	o__Desulfovibrionales	f__Desulfovibrionaceae	g__Lawsonia	s__	0.0124755	0
p__Proteobacteria	c__Gammaproteobacteria	o__Pseudomonadales	f__Pseudomonadaceae	g__Pseudomonas	s__stutzeri	0	0.01239
p__Tenericutes	c__Mollicutes	o__Mycoplasmatales	f__Mycoplasmataceae	g__	s__	0.0110078	0.00130421
p__Proteobacteria	c__Gammaproteobacteria	o__Enterobacteriales	f__Enterobacteriaceae	g__	s__	0.0102739	0.00130421
p__Firmicutes	c__Clostridia	o__Clostridiales	f__Clostridiaceae	g__Clostridium	s__	0.00660468	0.00456475
p__Proteobacteria	c__Gammaproteobacteria	o__Pasteurellales	f__Pasteurellaceae	g__Aggregatibacter	s__	0.0110078	0
p__Firmicutes	c__Clostridia	o__Clostridiales	f__Lachnospiraceae	g__Blautia	s__	0.00293541	0.00782529
